# Supplementary material for: A monoclinic polymorph of N-eth­oxy­carbonyl-N′-(3-phenyl-1H-1,2,4-triazol-5-yl)thio­urea
Source: Acta Crystallogr Sect E Struct Rep Online. 2010 Jul 10;66(Pt 8):o1990–1. doi: 10.1107/S1600536810026164 (PMC3007582; doi:10.1107/S1600536810026164)
Supplement: Supplementary file 1 [file e-66-o1990-sup1.cif]

##############################################################################
###                                                                        ###
###        Electronic paper (Acta Crystallographica Section E)             ###
###                                                                        ###
##############################################################################
#                                                                            #
# This CIF contains the data in a paper accepted for publication in Acta     #
# Crystallographica Section E. It conforms to the requirements of Notes      #
# for Authors for Section E, and has been peer reviewed under the auspices   #
# of the IUCr Commission on Journals.                                        #
#                                                                            #
# Full details of the Crystallographic Information File format               #
# are given in the paper "The Crystallographic Information File (CIF):       #
# a New Standard Archive File for Crystallography" by S. R. Hall, F. H.      #
# Allen and I. D. Brown [Acta Cryst. (1991), A47, 655-685].                  #
#                                                                            #
# The current version of the core CIF dictionary is obtainable from          #
# ftp://ftp.iucr.org/pub/cif_core.dic. The current version number is 2.4.    #
#                                                                            #
# Software is freely available for graphical display of the structure(s) in  #
# this CIF.  For information consult the CIF home page http://www.iucr.org/  #
# cif/home.html                                                              #
#                                                                            #
# This file may be used for bona fide research purposes within the           #
# scientific community so long as proper attribution is given to the journal # 
# article from which it was obtained.                                        #
#                                                                            #
##############################################################################
                                             
data_I
_audit_creation_method     SHELXL-97
_chemical_name_systematic
;
ethyl <i>N</i>-[<i>N</i>-(3-phenyl-1<i>H</i>-1,2,4-triazol-5-
yl)carbamothioyl]carbamate
;
_chemical_name_common
;
<i>N</i>-ethoxycarbonyl-<i>N'</i>-(3-phenyl-1<i>H</i>-1,2,4-triazol-
5-yl)thiourea
;
_chemical_formula_moiety     'C12 H13 N5 O2 S'
_chemical_formula_sum     'C12 H13 N5 O2 S'
_chemical_formula_iupac     'C12 H13 N5 O2 S'
_chemical_formula_weight     291.33
_chemical_melting_point     454
_symmetry_cell_setting     monoclinic
_symmetry_space_group_name_H-M     'P 21/c'
_symmetry_space_group_name_Hall     '-P 2ybc'
loop_
    _symmetry_equiv_pos_as_xyz
    'x, y, z'
    '-x, y+1/2, -z+1/2'
    '-x, -y, -z'
    'x, -y-1/2, z-1/2'
_cell_length_a     13.4743(6)
_cell_length_b     20.4817(9)
_cell_length_c     15.0266(7)
_cell_angle_alpha     90.00
_cell_angle_beta     104.0400(10)
_cell_angle_gamma     90.00
_cell_volume     4023.1(3)
_cell_formula_units_Z     12
_cell_measurement_reflns_used     3587
_cell_measurement_theta_min     2.43
_cell_measurement_theta_max     21.71
_cell_measurement_temperature     223(2)
_exptl_crystal_description     Rod
_exptl_crystal_colour     Colourless
_exptl_crystal_size_max     0.56
_exptl_crystal_size_mid     0.24
_exptl_crystal_size_min     0.12
_exptl_crystal_density_diffrn     1.443
_exptl_crystal_density_meas     ?
_exptl_crystal_density_method     'not measured'
_exptl_crystal_F_000     1824
_exptl_absorpt_coefficient_mu     0.251
_exptl_absorpt_correction_type     multi-scan
_exptl_absorpt_process_details     '(SADABS; Sheldrick, 2001)'
_exptl_absorpt_correction_T_min     0.8723
_exptl_absorpt_correction_T_max     0.9705
_exptl_special_details
;
;
_diffrn_ambient_temperature     223(2)
_diffrn_radiation_type     MoK\a
_diffrn_radiation_wavelength     0.71073
_diffrn_radiation_source     'fine-focus sealed tube'
_diffrn_radiation_monochromator     graphite
_diffrn_measurement_device_type     'Bruker SMART APEX CCD'
_diffrn_measurement_method     '\f and \w'
_diffrn_detector_area_resol_mean     ?
_diffrn_reflns_number     28189
_diffrn_reflns_av_R_equivalents     0.0552
_diffrn_reflns_av_sigmaI/netI     0.0671
_diffrn_reflns_theta_min     1.71
_diffrn_reflns_theta_max     27.49
_diffrn_reflns_theta_full     27.49
_diffrn_measured_fraction_theta_max     0.998
_diffrn_measured_fraction_theta_full     0.998
_diffrn_reflns_limit_h_min     -17
_diffrn_reflns_limit_h_max     17
_diffrn_reflns_limit_k_min     -25
_diffrn_reflns_limit_k_max     26
_diffrn_reflns_limit_l_min     -11
_diffrn_reflns_limit_l_max     19
_diffrn_standards_number     0
_diffrn_standards_interval_count     .
_diffrn_standards_interval_time     .
_diffrn_standards_decay_%     ?
_refine_special_details
;
Refinement of <i>F</i>^2^ against ALL reflections. The weighted <i>R</i>-factor
<i>wR</i> and goodness of fit <i>S</i> are based on <i>F</i>^2^, conventional
<i>R</i>-factors <i>R</i> are based on <i>F</i>, with <i>F</i> set to zero for
negative <i>F</i>^2^. The threshold expression of <i>F</i>^2^ >
\s(<i>F</i>^2^) is used only for calculating <i>R</i>-factors(gt) <i>etc</i>.
and is not relevant to the choice of reflections for refinement.
<i>R</i>-factors based on <i>F</i>^2^ are statistically about twice as large
as those based on <i>F</i>, and <i>R</i>- factors based on ALL data will be
even larger.
;
_reflns_number_total     9216
_reflns_number_gt     5772
_reflns_threshold_expression     I>2\s(I)
_refine_ls_structure_factor_coef     Fsqd
_refine_ls_matrix_type     full
_refine_ls_R_factor_all     0.1056
_refine_ls_R_factor_gt     0.0626
_refine_ls_wR_factor_gt     0.1439
_refine_ls_wR_factor_ref     0.1636
_refine_ls_goodness_of_fit_ref     1.034
_refine_ls_restrained_S_all     1.043
_refine_ls_number_reflns     9216
_refine_ls_number_parameters     598
_refine_ls_number_restraints     86
_refine_ls_hydrogen_treatment     mixed
_refine_ls_weighting_scheme     calc
_refine_ls_weighting_details
         'calc w=1/[\s^2^(Fo^2^)+(0.0784P)^2^+0.4202P] where P=(Fo^2^+2Fc^2^)/3'
_atom_sites_solution_hydrogens     geom
_atom_sites_solution_primary     direct
_atom_sites_solution_secondary     difmap
_refine_ls_shift/su_max     0.001
_refine_ls_shift/su_mean     0.000
_refine_diff_density_max     0.846
_refine_diff_density_min     -0.524
_refine_ls_extinction_method     none
_refine_ls_extinction_coef     ?
loop_
    _atom_type_symbol
    _atom_type_description
    _atom_type_scat_dispersion_real
    _atom_type_scat_dispersion_imag
    _atom_type_scat_source
    'C' 'C' 0.0033 0.0016
                         'International Tables Vol C Tables 4.2.6.8 and 6.1.1.4'
    'H' 'H' 0.0000 0.0000
                         'International Tables Vol C Tables 4.2.6.8 and 6.1.1.4'
    'N' 'N' 0.0061 0.0033
                         'International Tables Vol C Tables 4.2.6.8 and 6.1.1.4'
    'O' 'O' 0.0106 0.0060
                         'International Tables Vol C Tables 4.2.6.8 and 6.1.1.4'
    'S' 'S' 0.1246 0.1234
                         'International Tables Vol C Tables 4.2.6.8 and 6.1.1.4'
_computing_data_collection     'SMART (Bruker, 2001)'
_computing_cell_refinement     'SAINT (Bruker, 2001)'
_computing_data_reduction     'SAINT (Bruker, 2001)'
_computing_structure_solution     'SHELXS97 (Sheldrick, 2008)'
_computing_structure_refinement     'SHELXS97 (Sheldrick, 2008)'
_computing_molecular_graphics     'SHELXTL (Sheldrick, 2008)'
_computing_publication_material     'SHELXTL (Sheldrick, 2008)'
loop_
    _atom_site_type_symbol
    _atom_site_label
    _atom_site_fract_x
    _atom_site_fract_y
    _atom_site_fract_z
    _atom_site_U_iso_or_equiv
    _atom_site_adp_type
    _atom_site_calc_flag
    _atom_site_refinement_flags
    _atom_site_occupancy
    _atom_site_disorder_assembly
    _atom_site_disorder_group
    S S1 0.20531(6) 0.64994(3) -0.06103(6) 0.0441(2) Uani d . 1 . .
    S S2 0.17227(7) 0.48747(3) 0.97238(6) 0.0513(2) Uani d . 1 . .
    S S3 0.31718(9) 0.53635(4) 0.83353(7) 0.0713(3) Uani d . 1 . .
    O O1 0.23376(15) 0.88193(8) -0.06109(14) 0.0410(5) Uani d . 1 . .
    O O2 0.17439(15) 0.85011(9) 0.06024(14) 0.0404(5) Uani d . 1 . .
    O O3 0.04408(16) 0.38003(9) 1.20243(14) 0.0455(5) Uani d . 1 . .
    O O4 0.06816(16) 0.30621(9) 1.09867(14) 0.0445(5) Uani d . 1 . .
    O O6 0.4656(2) 0.50555(10) 0.59819(18) 0.0682(7) Uani d . 1 A .
    N N1 0.07377(17) 0.68052(10) 0.18244(15) 0.0328(5) Uani d . 1 . .
    N N2 0.07758(18) 0.57196(10) 0.15331(16) 0.0369(5) Uani d . 1 . .
    N N3 0.11842(18) 0.60701(10) 0.09369(16) 0.0347(5) Uani d D 1 . .
    H H3N 0.1465(19) 0.5860(12) 0.0535(15) 0.042 Uiso d D 1 . .
    N N4 0.15156(17) 0.72134(10) 0.06799(16) 0.0327(5) Uani d D 1 . .
    H H4N 0.144(2) 0.7611(7) 0.0893(18) 0.039 Uiso d D 1 . .
    N N5 0.21787(18) 0.77628(10) -0.03862(16) 0.0354(5) Uani d D 1 . .
    H H5N 0.244(2) 0.7715(14) -0.0874(13) 0.043 Uiso d D 1 . .
    N N6 0.21916(17) 0.28401(10) 0.88026(16) 0.0339(5) Uani d . 1 . .
    N N7 0.28571(17) 0.35600(10) 0.79634(16) 0.0372(5) Uani d . 1 . .
    N N8 0.24310(17) 0.38767(10) 0.85782(16) 0.0353(5) Uani d D 1 . .
    H H8N 0.243(2) 0.4314(5) 0.860(2) 0.042 Uiso d D 1 . .
    N N9 0.15402(17) 0.35768(10) 0.97396(16) 0.0340(5) Uani d D 1 . .
    H H9N 0.1309(19) 0.3232(9) 0.9998(18) 0.041 Uiso d D 1 . .
    N N10 0.09302(18) 0.41605(10) 1.08206(16) 0.0361(5) Uani d D 1 . .
    H H10N 0.087(2) 0.4548(8) 1.1074(18) 0.043 Uiso d D 1 . .
    N N11 0.40967(17) 0.69867(10) 0.67246(16) 0.0361(5) Uani d . 1 . .
    N N12 0.34161(18) 0.74325(10) 0.78232(18) 0.0418(6) Uani d . 1 . .
    N N13 0.34239(19) 0.67680(10) 0.78753(17) 0.0391(6) Uani d D 1 . .
    H H13N 0.318(2) 0.6556(13) 0.8300(15) 0.047 Uiso d D 1 . .
    N N14 0.39497(18) 0.58664(10) 0.70279(16) 0.0349(5) Uani d D 1 . .
    H H14N 0.421(2) 0.5794(14) 0.6543(13) 0.042 Uiso d D 1 . .
    N N15 0.37852(18) 0.47458(10) 0.70418(17) 0.0373(6) Uani d D 1 A .
    H H15N 0.353(2) 0.4418(10) 0.7300(18) 0.045 Uiso d D 1 . .
    C C1 -0.0235(2) 0.65393(13) 0.3321(2) 0.0389(7) Uani d . 1 . .
    H H1 -0.0021 0.6967 0.3239 0.047 Uiso calc R 1 . .
    C C2 -0.0761(2) 0.64147(14) 0.3989(2) 0.0455(7) Uani d . 1 . .
    H H2 -0.0906 0.6756 0.4355 0.055 Uiso calc R 1 . .
    C C3 -0.1069(2) 0.57897(14) 0.4112(2) 0.0483(8) Uani d . 1 . .
    H H3 -0.1420 0.5705 0.4569 0.058 Uiso calc R 1 . .
    C C4 -0.0870(2) 0.52842(14) 0.3573(2) 0.0462(8) Uani d . 1 . .
    H H4 -0.1090 0.4858 0.3659 0.055 Uiso calc R 1 . .
    C C5 -0.0343(2) 0.54099(13) 0.2905(2) 0.0409(7) Uani d . 1 . .
    H H5 -0.0203 0.5067 0.2538 0.049 Uiso calc R 1 . .
    C C6 -0.0022(2) 0.60396(12) 0.27731(19) 0.0328(6) Uani d . 1 . .
    C C7 0.0510(2) 0.61851(12) 0.20477(19) 0.0316(6) Uani d . 1 . .
    C C8 0.11565(19) 0.67033(12) 0.11294(18) 0.0303(6) Uani d . 1 . .
    C C9 0.1901(2) 0.71755(12) -0.00656(19) 0.0317(6) Uani d . 1 . .
    C C10 0.2060(2) 0.83789(12) -0.0065(2) 0.0336(6) Uani d . 1 . .
    C C11 0.2122(2) 0.94956(12) -0.0410(2) 0.0422(7) Uani d . 1 . .
    H H11A 0.2514 0.9618 0.0205 0.051 Uiso calc R 1 . .
    H H11B 0.1392 0.9551 -0.0441 0.051 Uiso calc R 1 . .
    C C12 0.2431(2) 0.99114(13) -0.1123(2) 0.0506(8) Uani d . 1 . .
    H H12A 0.3157 0.9858 -0.1076 0.061 Uiso calc R 1 . .
    H H12B 0.2286 1.0366 -0.1024 0.061 Uiso calc R 1 . .
    H H12C 0.2049 0.9778 -0.1729 0.061 Uiso calc R 1 . .
    C C13 0.2936(2) 0.17599(13) 0.7891(2) 0.0432(7) Uani d . 1 . .
    H H13 0.2675 0.1673 0.8404 0.052 Uiso calc R 1 . .
    C C14 0.3236(3) 0.12477(14) 0.7417(2) 0.0517(8) Uani d . 1 . .
    H H14 0.3181 0.0817 0.7614 0.062 Uiso calc R 1 . .
    C C15 0.3612(2) 0.13640(14) 0.6660(2) 0.0491(8) Uani d . 1 . .
    H H15 0.3809 0.1015 0.6334 0.059 Uiso calc R 1 . .
    C C16 0.3697(3) 0.20008(15) 0.6385(2) 0.0531(8) Uani d . 1 . .
    H H16 0.3960 0.2086 0.5872 0.064 Uiso calc R 1 . .
    C C17 0.3401(2) 0.25111(14) 0.6854(2) 0.0460(7) Uani d . 1 . .
    H H17 0.3459 0.2942 0.6656 0.055 Uiso calc R 1 . .
    C C18 0.3016(2) 0.23983(12) 0.7617(2) 0.0348(6) Uani d . 1 . .
    C C19 0.2690(2) 0.29402(12) 0.81255(19) 0.0333(6) Uani d . 1 . .
    C C20 0.2040(2) 0.34429(12) 0.90587(19) 0.0317(6) Uani d . 1 . .
    C C21 0.1390(2) 0.41679(12) 1.00938(19) 0.0329(6) Uani d . 1 . .
    C C22 0.0671(2) 0.36185(13) 1.1259(2) 0.0366(6) Uani d . 1 . .
    C C23 0.0197(3) 0.32624(14) 1.2587(2) 0.0491(8) Uani d . 1 . .
    H H23A 0.0681 0.2902 1.2611 0.059 Uiso calc R 1 . .
    H H23B -0.0495 0.3099 1.2323 0.059 Uiso calc R 1 . .
    C C24 0.0270(3) 0.35195(17) 1.3519(3) 0.0707(11) Uani d . 1 . .
    H H24A 0.0939 0.3714 1.3754 0.085 Uiso calc R 1 . .
    H H24B 0.0174 0.3166 1.3919 0.085 Uiso calc R 1 . .
    H H24C -0.0255 0.3847 1.3496 0.085 Uiso calc R 1 . .
    C C25 0.4554(2) 0.82809(14) 0.6144(2) 0.0499(8) Uani d . 1 . .
    H H25 0.4852 0.7915 0.5933 0.060 Uiso calc R 1 . .
    C C26 0.4684(3) 0.88965(16) 0.5801(3) 0.0598(9) Uani d . 1 . .
    H H26 0.5072 0.8948 0.5364 0.072 Uiso calc R 1 . .
    C C27 0.4241(3) 0.94289(15) 0.6103(3) 0.0633(10) Uani d . 1 . .
    H H27 0.4321 0.9846 0.5869 0.076 Uiso calc R 1 . .
    C C28 0.3683(3) 0.93515(15) 0.6747(3) 0.0591(10) Uani d . 1 . .
    H H28 0.3381 0.9718 0.6951 0.071 Uiso calc R 1 . .
    C C29 0.3559(2) 0.87429(13) 0.7100(2) 0.0485(8) Uani d . 1 . .
    H H29 0.3181 0.8697 0.7546 0.058 Uiso calc R 1 . .
    C C30 0.3992(2) 0.82008(13) 0.6793(2) 0.0403(7) Uani d . 1 . .
    C C31 0.3835(2) 0.75410(12) 0.7126(2) 0.0357(6) Uani d . 1 . .
    C C32 0.3826(2) 0.65233(12) 0.72182(19) 0.0327(6) Uani d . 1 . .
    C C33 0.3652(2) 0.53406(12) 0.7427(2) 0.0353(6) Uani d . 1 . .
    C C34 0.4265(3) 0.46419(14) 0.6349(2) 0.0472(8) Uani d . 1 . .
    O O5 0.4364(4) 0.4001(3) 0.6227(3) 0.0402(13) Uani d PDU 0.634(7) A 1
    C C35 0.4867(5) 0.3865(3) 0.5460(5) 0.0637(17) Uani d PDU 0.634(7) A 1
    H H35A 0.4571 0.4146 0.4935 0.076 Uiso calc PR 0.634(7) A 1
    H H35B 0.5600 0.3959 0.5660 0.076 Uiso calc PR 0.634(7) A 1
    C C36 0.4716(6) 0.3202(3) 0.5201(5) 0.0745(18) Uani d PDU 0.634(7) A 1
    H H36A 0.5042 0.3111 0.4705 0.089 Uiso calc PR 0.634(7) A 1
    H H36B 0.3989 0.3112 0.4998 0.089 Uiso calc PR 0.634(7) A 1
    H H36C 0.5015 0.2926 0.5722 0.089 Uiso calc PR 0.634(7) A 1
    O O5A 0.3960(7) 0.4021(5) 0.5995(6) 0.041(2) Uani d PDU 0.366(7) A 2
    C C35A 0.4221(8) 0.3748(5) 0.5141(6) 0.076(3) Uani d PDU 0.366(7) A 2
    H H35C 0.3752 0.3392 0.4884 0.091 Uiso calc PR 0.366(7) A 2
    H H35D 0.4166 0.4089 0.4675 0.091 Uiso calc PR 0.366(7) A 2
    C C36A 0.5241(7) 0.3513(7) 0.5415(9) 0.088(3) Uani d PDU 0.366(7) A 2
    H H36D 0.5445 0.3340 0.4886 0.106 Uiso calc PR 0.366(7) A 2
    H H36E 0.5281 0.3171 0.5869 0.106 Uiso calc PR 0.366(7) A 2
    H H36F 0.5694 0.3868 0.5679 0.106 Uiso calc PR 0.366(7) A 2
loop_
    _atom_site_aniso_label
    _atom_site_aniso_U_11
    _atom_site_aniso_U_22
    _atom_site_aniso_U_33
    _atom_site_aniso_U_12
    _atom_site_aniso_U_13
    _atom_site_aniso_U_23
    S1 0.0679(5) 0.0275(3) 0.0481(5) 0.0027(3) 0.0359(4) -0.0004(3)
    S2 0.0890(6) 0.0220(3) 0.0586(5) -0.0087(3) 0.0485(5) -0.0055(3)
    S3 0.1328(9) 0.0264(4) 0.0852(7) -0.0089(4) 0.0859(7) -0.0078(4)
    O1 0.0559(12) 0.0216(9) 0.0544(13) -0.0001(8) 0.0309(10) 0.0031(9)
    O2 0.0540(12) 0.0286(9) 0.0454(12) -0.0025(8) 0.0254(10) -0.0023(9)
    O3 0.0715(14) 0.0304(10) 0.0441(12) -0.0072(9) 0.0322(11) 0.0013(9)
    O4 0.0625(13) 0.0262(10) 0.0512(13) -0.0044(9) 0.0263(11) 0.0021(9)
    O6 0.121(2) 0.0318(11) 0.0786(17) 0.0009(12) 0.0760(16) 0.0008(12)
    N1 0.0418(13) 0.0264(11) 0.0341(13) 0.0006(9) 0.0166(10) -0.0002(10)
    N2 0.0496(14) 0.0283(11) 0.0377(13) -0.0019(10) 0.0198(11) 0.0033(10)
    N3 0.0477(14) 0.0252(11) 0.0378(13) 0.0000(10) 0.0229(11) -0.0001(10)
    N4 0.0452(13) 0.0216(10) 0.0368(13) 0.0009(9) 0.0207(11) 0.0000(10)
    N5 0.0494(14) 0.0254(11) 0.0393(14) 0.0012(10) 0.0261(11) 0.0027(10)
    N6 0.0449(13) 0.0208(10) 0.0377(13) 0.0008(9) 0.0135(11) -0.0021(10)
    N7 0.0485(14) 0.0272(11) 0.0408(14) -0.0003(10) 0.0204(11) -0.0054(11)
    N8 0.0501(14) 0.0213(10) 0.0411(14) -0.0016(10) 0.0235(11) -0.0023(10)
    N9 0.0490(14) 0.0192(10) 0.0383(13) -0.0029(9) 0.0198(11) 0.0004(10)
    N10 0.0510(14) 0.0240(11) 0.0402(14) 0.0000(10) 0.0242(11) -0.0002(10)
    N11 0.0446(14) 0.0246(11) 0.0413(14) -0.0028(9) 0.0146(11) 0.0024(10)
    N12 0.0541(15) 0.0229(11) 0.0496(16) -0.0003(10) 0.0148(13) -0.0021(11)
    N13 0.0577(16) 0.0243(11) 0.0412(15) -0.0009(10) 0.0235(12) -0.0014(11)
    N14 0.0503(14) 0.0232(10) 0.0381(14) -0.0002(10) 0.0244(11) -0.0007(10)
    N15 0.0537(15) 0.0208(11) 0.0461(15) -0.0024(10) 0.0287(12) -0.0028(10)
    C1 0.0518(18) 0.0317(14) 0.0360(16) -0.0018(12) 0.0163(13) 0.0029(13)
    C2 0.066(2) 0.0379(16) 0.0387(17) 0.0036(14) 0.0235(15) 0.0006(14)
    C3 0.071(2) 0.0423(17) 0.0416(17) 0.0021(15) 0.0328(16) 0.0105(15)
    C4 0.063(2) 0.0311(14) 0.0522(19) -0.0042(13) 0.0298(16) 0.0100(14)
    C5 0.0547(18) 0.0312(14) 0.0425(17) -0.0002(12) 0.0232(14) 0.0013(13)
    C6 0.0382(15) 0.0285(13) 0.0336(15) -0.0001(11) 0.0127(12) 0.0050(12)
    C7 0.0368(15) 0.0268(13) 0.0335(15) 0.0009(11) 0.0129(12) 0.0015(12)
    C8 0.0344(14) 0.0258(12) 0.0327(15) 0.0015(10) 0.0118(12) 0.0001(12)
    C9 0.0354(14) 0.0254(12) 0.0378(15) -0.0005(10) 0.0155(12) 0.0045(12)
    C10 0.0333(15) 0.0265(13) 0.0437(17) -0.0017(10) 0.0146(13) 0.0004(12)
    C11 0.0544(18) 0.0239(13) 0.0523(19) 0.0022(12) 0.0210(15) 0.0014(13)
    C12 0.062(2) 0.0268(14) 0.071(2) 0.0003(13) 0.0310(18) 0.0062(15)
    C13 0.0514(18) 0.0285(14) 0.0544(19) 0.0027(12) 0.0219(15) -0.0029(14)
    C14 0.068(2) 0.0262(14) 0.066(2) 0.0040(14) 0.0261(18) -0.0050(15)
    C15 0.056(2) 0.0363(16) 0.056(2) 0.0050(14) 0.0173(16) -0.0157(15)
    C16 0.069(2) 0.0500(19) 0.048(2) -0.0010(16) 0.0298(17) -0.0092(16)
    C17 0.065(2) 0.0281(14) 0.0504(19) -0.0030(13) 0.0243(16) -0.0037(14)
    C18 0.0348(15) 0.0277(13) 0.0422(17) -0.0012(11) 0.0099(12) -0.0042(12)
    C19 0.0367(15) 0.0278(13) 0.0353(16) -0.0022(11) 0.0085(12) -0.0011(12)
    C20 0.0347(15) 0.0257(12) 0.0340(15) -0.0011(10) 0.0068(12) -0.0009(12)
    C21 0.0406(15) 0.0252(12) 0.0350(15) 0.0001(11) 0.0133(12) -0.0004(12)
    C22 0.0437(16) 0.0321(15) 0.0377(16) -0.0013(12) 0.0169(13) 0.0031(13)
    C23 0.066(2) 0.0380(16) 0.0505(19) -0.0121(14) 0.0289(17) 0.0066(15)
    C24 0.116(3) 0.052(2) 0.062(2) -0.011(2) 0.059(2) 0.0019(19)
    C25 0.0508(19) 0.0303(15) 0.069(2) -0.0012(13) 0.0158(17) 0.0057(15)
    C26 0.062(2) 0.0415(18) 0.076(3) -0.0066(15) 0.0177(19) 0.0157(18)
    C27 0.070(2) 0.0277(16) 0.084(3) -0.0066(15) 0.004(2) 0.0120(18)
    C28 0.073(2) 0.0249(15) 0.073(3) 0.0055(15) 0.005(2) -0.0047(16)
    C29 0.057(2) 0.0295(15) 0.056(2) 0.0001(13) 0.0076(16) -0.0052(14)
    C30 0.0403(16) 0.0268(13) 0.0480(18) -0.0036(12) -0.0004(14) 0.0009(13)
    C31 0.0388(16) 0.0237(13) 0.0425(17) -0.0014(11) 0.0055(13) -0.0012(12)
    C32 0.0366(15) 0.0248(12) 0.0374(15) -0.0012(11) 0.0101(12) -0.0020(12)
    C33 0.0439(16) 0.0266(13) 0.0418(16) -0.0023(11) 0.0227(13) -0.0036(12)
    C34 0.069(2) 0.0275(14) 0.054(2) 0.0017(14) 0.0334(17) -0.0047(14)
    O5 0.047(3) 0.0255(19) 0.053(3) 0.002(2) 0.021(2) -0.010(2)
    C35 0.067(4) 0.050(3) 0.092(4) -0.011(3) 0.056(3) -0.030(3)
    C36 0.089(4) 0.064(3) 0.086(4) -0.012(3) 0.051(3) -0.016(3)
    O5A 0.060(6) 0.032(3) 0.026(3) 0.022(4) 0.001(4) -0.001(3)
    C35A 0.077(5) 0.058(4) 0.096(5) -0.006(4) 0.028(4) 0.024(4)
    C36A 0.083(5) 0.080(6) 0.107(5) -0.016(5) 0.034(5) 0.001(5)
_geom_special_details
;
All e.s.d.'s (except the e.s.d. in the dihedral angle between two l.s. planes)
are estimated using the full covariance matrix. The cell e.s.d.'s are taken
into account individually in the estimation of e.s.d.'s in distances, angles
and torsion angles; correlations between e.s.d.'s in cell parameters are only
used when they are defined by crystal symmetry. An approximate (isotropic)
treatment of cell e.s.d.'s is used for estimating e.s.d.'s involving l.s.
planes.
;
loop_
    _geom_bond_atom_site_label_1
    _geom_bond_atom_site_label_2
    _geom_bond_site_symmetry_2
    _geom_bond_distance
    _geom_bond_publ_flag
    S1 C9 . 1.647(3) ?
    S2 C21 . 1.651(3) ?
    S3 C33 . 1.647(3) ?
    O1 C10 . 1.332(3) ?
    O1 C11 . 1.462(3) ?
    O2 C10 . 1.208(3) ?
    O3 C22 . 1.316(3) ?
    O3 C23 . 1.474(3) ?
    O4 C22 . 1.212(3) ?
    O6 C34 . 1.200(3) ?
    N1 C8 . 1.318(3) ?
    N1 C7 . 1.367(3) ?
    N2 C7 . 1.330(3) ?
    N2 N3 . 1.364(3) ?
    N3 C8 . 1.331(3) ?
    N3 H3N . 0.897(10) ?
    N4 C9 . 1.346(3) ?
    N4 C8 . 1.393(3) ?
    N4 H4N . 0.889(10) ?
    N5 C10 . 1.374(3) ?
    N5 C9 . 1.381(3) ?
    N5 H5N . 0.890(10) ?
    N6 C20 . 1.324(3) ?
    N6 C19 . 1.364(3) ?
    N7 C19 . 1.322(3) ?
    N7 N8 . 1.364(3) ?
    N8 C20 . 1.331(3) ?
    N8 H8N . 0.897(10) ?
    N9 C21 . 1.357(3) ?
    N9 C20 . 1.382(3) ?
    N9 H9N . 0.896(10) ?
    N10 C22 . 1.378(3) ?
    N10 C21 . 1.380(3) ?
    N10 H10N . 0.892(10) ?
    N11 C32 . 1.310(3) ?
    N11 C31 . 1.371(3) ?
    N12 C31 . 1.324(4) ?
    N12 N13 . 1.363(3) ?
    N13 C32 . 1.334(3) ?
    N13 H13N . 0.896(10) ?
    N14 C33 . 1.341(3) ?
    N14 C32 . 1.394(3) ?
    N14 H14N . 0.891(10) ?
    N15 C34 . 1.369(4) ?
    N15 C33 . 1.379(3) ?
    N15 H15N . 0.883(10) ?
    C1 C2 . 1.384(4) ?
    C1 C6 . 1.387(4) ?
    C1 H1 . 0.94 ?
    C2 C3 . 1.372(4) ?
    C2 H2 . 0.94 ?
    C3 C4 . 1.380(4) ?
    C3 H3 . 0.94 ?
    C4 C5 . 1.388(4) ?
    C4 H4 . 0.94 ?
    C5 C6 . 1.390(4) ?
    C5 H5 . 0.94 ?
    C6 C7 . 1.473(4) ?
    C11 C12 . 1.503(4) ?
    C11 H11A . 0.98 ?
    C11 H11B . 0.98 ?
    C12 H12A . 0.97 ?
    C12 H12B . 0.97 ?
    C12 H12C . 0.97 ?
    C13 C14 . 1.382(4) ?
    C13 C18 . 1.383(4) ?
    C13 H13 . 0.94 ?
    C14 C15 . 1.374(4) ?
    C14 H14 . 0.94 ?
    C15 C16 . 1.381(4) ?
    C15 H15 . 0.94 ?
    C16 C17 . 1.373(4) ?
    C16 H16 . 0.94 ?
    C17 C18 . 1.387(4) ?
    C17 H17 . 0.94 ?
    C18 C19 . 1.473(4) ?
    C23 C24 . 1.476(5) ?
    C23 H23A . 0.98 ?
    C23 H23B . 0.98 ?
    C24 H24A . 0.97 ?
    C24 H24B . 0.97 ?
    C24 H24C . 0.97 ?
    C25 C30 . 1.382(4) ?
    C25 C26 . 1.389(4) ?
    C25 H25 . 0.94 ?
    C26 C27 . 1.372(5) ?
    C26 H26 . 0.94 ?
    C27 C28 . 1.371(5) ?
    C27 H27 . 0.94 ?
    C28 C29 . 1.381(4) ?
    C28 H28 . 0.94 ?
    C29 C30 . 1.384(4) ?
    C29 H29 . 0.94 ?
    C30 C31 . 1.474(4) ?
    C34 O5 . 1.337(6) ?
    C34 O5A . 1.401(12) ?
    O5 C35 . 1.499(6) ?
    C35 C36 . 1.414(6) ?
    C35 H35A . 0.98 ?
    C35 H35B . 0.98 ?
    C36 H36A . 0.97 ?
    C36 H36B . 0.97 ?
    C36 H36C . 0.97 ?
    O5A C35A . 1.517(7) ?
    C35A C36A . 1.420(7) ?
    C35A H35C . 0.98 ?
    C35A H35D . 0.98 ?
    C36A H36D . 0.97 ?
    C36A H36E . 0.97 ?
    C36A H36F . 0.97 ?
loop_
    _geom_angle_atom_site_label_1
    _geom_angle_atom_site_label_2
    _geom_angle_atom_site_label_3
    _geom_angle_site_symmetry_1
    _geom_angle_site_symmetry_3
    _geom_angle
    _geom_angle_publ_flag
    C10 O1 C11 . . 114.5(2) ?
    C22 O3 C23 . . 115.0(2) ?
    C8 N1 C7 . . 102.2(2) ?
    C7 N2 N3 . . 102.3(2) ?
    C8 N3 N2 . . 109.5(2) ?
    C8 N3 H3N . . 130.7(18) ?
    N2 N3 H3N . . 119.6(18) ?
    C9 N4 C8 . . 127.6(2) ?
    C9 N4 H4N . . 116.9(19) ?
    C8 N4 H4N . . 115.4(19) ?
    C10 N5 C9 . . 127.8(2) ?
    C10 N5 H5N . . 119.5(19) ?
    C9 N5 H5N . . 112.6(19) ?
    C20 N6 C19 . . 102.4(2) ?
    C19 N7 N8 . . 102.3(2) ?
    C20 N8 N7 . . 109.7(2) ?
    C20 N8 H8N . . 130(2) ?
    N7 N8 H8N . . 121(2) ?
    C21 N9 C20 . . 127.8(2) ?
    C21 N9 H9N . . 115.6(18) ?
    C20 N9 H9N . . 116.5(18) ?
    C22 N10 C21 . . 127.0(2) ?
    C22 N10 H10N . . 116.9(19) ?
    C21 N10 H10N . . 115.7(19) ?
    C32 N11 C31 . . 102.4(2) ?
    C31 N12 N13 . . 102.4(2) ?
    C32 N13 N12 . . 109.4(2) ?
    C32 N13 H13N . . 128.9(19) ?
    N12 N13 H13N . . 121.8(19) ?
    C33 N14 C32 . . 128.3(2) ?
    C33 N14 H14N . . 116.7(19) ?
    C32 N14 H14N . . 114.7(19) ?
    C34 N15 C33 . . 126.2(2) ?
    C34 N15 H15N . . 121.2(19) ?
    C33 N15 H15N . . 112.7(19) ?
    C2 C1 C6 . . 120.7(3) ?
    C2 C1 H1 . . 119.7 ?
    C6 C1 H1 . . 119.7 ?
    C3 C2 C1 . . 119.7(3) ?
    C3 C2 H2 . . 120.2 ?
    C1 C2 H2 . . 120.2 ?
    C2 C3 C4 . . 120.8(3) ?
    C2 C3 H3 . . 119.6 ?
    C4 C3 H3 . . 119.6 ?
    C3 C4 C5 . . 119.5(3) ?
    C3 C4 H4 . . 120.3 ?
    C5 C4 H4 . . 120.3 ?
    C4 C5 C6 . . 120.5(3) ?
    C4 C5 H5 . . 119.8 ?
    C6 C5 H5 . . 119.8 ?
    C1 C6 C5 . . 118.9(3) ?
    C1 C6 C7 . . 119.9(2) ?
    C5 C6 C7 . . 121.2(2) ?
    N2 C7 N1 . . 114.5(2) ?
    N2 C7 C6 . . 122.2(2) ?
    N1 C7 C6 . . 123.2(2) ?
    N1 C8 N3 . . 111.5(2) ?
    N1 C8 N4 . . 122.1(2) ?
    N3 C8 N4 . . 126.4(2) ?
    N4 C9 N5 . . 115.6(2) ?
    N4 C9 S1 . . 125.57(19) ?
    N5 C9 S1 . . 118.8(2) ?
    O2 C10 O1 . . 125.4(2) ?
    O2 C10 N5 . . 125.2(2) ?
    O1 C10 N5 . . 109.4(2) ?
    O1 C11 C12 . . 106.7(2) ?
    O1 C11 H11A . . 110.4 ?
    C12 C11 H11A . . 110.4 ?
    O1 C11 H11B . . 110.4 ?
    C12 C11 H11B . . 110.4 ?
    H11A C11 H11B . . 108.6 ?
    C11 C12 H12A . . 109.5 ?
    C11 C12 H12B . . 109.5 ?
    H12A C12 H12B . . 109.5 ?
    C11 C12 H12C . . 109.5 ?
    H12A C12 H12C . . 109.5 ?
    H12B C12 H12C . . 109.5 ?
    C14 C13 C18 . . 120.7(3) ?
    C14 C13 H13 . . 119.6 ?
    C18 C13 H13 . . 119.6 ?
    C15 C14 C13 . . 120.5(3) ?
    C15 C14 H14 . . 119.7 ?
    C13 C14 H14 . . 119.7 ?
    C14 C15 C16 . . 119.0(3) ?
    C14 C15 H15 . . 120.5 ?
    C16 C15 H15 . . 120.5 ?
    C17 C16 C15 . . 120.7(3) ?
    C17 C16 H16 . . 119.7 ?
    C15 C16 H16 . . 119.7 ?
    C16 C17 C18 . . 120.7(3) ?
    C16 C17 H17 . . 119.6 ?
    C18 C17 H17 . . 119.6 ?
    C13 C18 C17 . . 118.4(3) ?
    C13 C18 C19 . . 120.2(3) ?
    C17 C18 C19 . . 121.4(2) ?
    N7 C19 N6 . . 114.7(2) ?
    N7 C19 C18 . . 122.9(2) ?
    N6 C19 C18 . . 122.4(2) ?
    N6 C20 N8 . . 110.8(2) ?
    N6 C20 N9 . . 122.5(2) ?
    N8 C20 N9 . . 126.7(2) ?
    N9 C21 N10 . . 116.0(2) ?
    N9 C21 S2 . . 124.9(2) ?
    N10 C21 S2 . . 119.12(19) ?
    O4 C22 O3 . . 125.9(3) ?
    O4 C22 N10 . . 124.8(3) ?
    O3 C22 N10 . . 109.3(2) ?
    O3 C23 C24 . . 107.8(2) ?
    O3 C23 H23A . . 110.2 ?
    C24 C23 H23A . . 110.2 ?
    O3 C23 H23B . . 110.2 ?
    C24 C23 H23B . . 110.2 ?
    H23A C23 H23B . . 108.5 ?
    C23 C24 H24A . . 109.5 ?
    C23 C24 H24B . . 109.5 ?
    H24A C24 H24B . . 109.5 ?
    C23 C24 H24C . . 109.5 ?
    H24A C24 H24C . . 109.5 ?
    H24B C24 H24C . . 109.5 ?
    C30 C25 C26 . . 120.7(3) ?
    C30 C25 H25 . . 119.7 ?
    C26 C25 H25 . . 119.7 ?
    C27 C26 C25 . . 119.6(4) ?
    C27 C26 H26 . . 120.2 ?
    C25 C26 H26 . . 120.2 ?
    C28 C27 C26 . . 119.9(3) ?
    C28 C27 H27 . . 120.0 ?
    C26 C27 H27 . . 120.0 ?
    C27 C28 C29 . . 120.9(3) ?
    C27 C28 H28 . . 119.5 ?
    C29 C28 H28 . . 119.5 ?
    C28 C29 C30 . . 119.7(3) ?
    C28 C29 H29 . . 120.1 ?
    C30 C29 H29 . . 120.1 ?
    C25 C30 C29 . . 119.1(3) ?
    C25 C30 C31 . . 119.8(3) ?
    C29 C30 C31 . . 121.0(3) ?
    N12 C31 N11 . . 114.4(2) ?
    N12 C31 C30 . . 123.1(3) ?
    N11 C31 C30 . . 122.5(3) ?
    N11 C32 N13 . . 111.5(2) ?
    N11 C32 N14 . . 121.3(2) ?
    N13 C32 N14 . . 127.2(2) ?
    N14 C33 N15 . . 116.0(2) ?
    N14 C33 S3 . . 124.6(2) ?
    N15 C33 S3 . . 119.4(2) ?
    O6 C34 O5 . . 124.1(3) ?
    O6 C34 N15 . . 125.5(3) ?
    O5 C34 N15 . . 109.7(3) ?
    O6 C34 O5A . . 125.9(5) ?
    N15 C34 O5A . . 106.3(4) ?
    C34 O5 C35 . . 111.5(5) ?
    C36 C35 O5 . . 109.2(5) ?
    C36 C35 H35A . . 109.8 ?
    O5 C35 H35A . . 109.8 ?
    C36 C35 H35B . . 109.8 ?
    O5 C35 H35B . . 109.8 ?
    H35A C35 H35B . . 108.3 ?
    C35 C36 H36A . . 109.5 ?
    C35 C36 H36B . . 109.5 ?
    H36A C36 H36B . . 109.5 ?
    C35 C36 H36C . . 109.5 ?
    H36A C36 H36C . . 109.5 ?
    H36B C36 H36C . . 109.5 ?
    C34 O5A C35A . . 123.3(9) ?
    C36A C35A O5A . . 106.6(6) ?
    C36A C35A H35C . . 110.4 ?
    O5A C35A H35C . . 110.4 ?
    C36A C35A H35D . . 110.4 ?
    O5A C35A H35D . . 110.4 ?
    H35C C35A H35D . . 108.6 ?
    C35A C36A H36D . . 109.5 ?
    C35A C36A H36E . . 109.5 ?
    H36D C36A H36E . . 109.5 ?
    C35A C36A H36F . . 109.5 ?
    H36D C36A H36F . . 109.5 ?
    H36E C36A H36F . . 109.5 ?
loop_
    _geom_torsion_atom_site_label_1
    _geom_torsion_atom_site_label_2
    _geom_torsion_atom_site_label_3
    _geom_torsion_atom_site_label_4
    _geom_torsion_site_symmetry_1
    _geom_torsion_site_symmetry_2
    _geom_torsion_site_symmetry_3
    _geom_torsion_site_symmetry_4
    _geom_torsion
    _geom_torsion_publ_flag
    C7 N2 N3 C8 . . . . 0.9(3) ?
    C19 N7 N8 C20 . . . . -0.2(3) ?
    C31 N12 N13 C32 . . . . -0.6(3) ?
    C6 C1 C2 C3 . . . . 0.3(5) ?
    C1 C2 C3 C4 . . . . -0.6(5) ?
    C2 C3 C4 C5 . . . . 0.6(5) ?
    C3 C4 C5 C6 . . . . -0.3(5) ?
    C2 C1 C6 C5 . . . . 0.0(4) ?
    C2 C1 C6 C7 . . . . 178.1(3) ?
    C4 C5 C6 C1 . . . . 0.0(4) ?
    C4 C5 C6 C7 . . . . -178.1(3) ?
    N3 N2 C7 N1 . . . . -0.9(3) ?
    N3 N2 C7 C6 . . . . 176.8(2) ?
    C8 N1 C7 N2 . . . . 0.6(3) ?
    C8 N1 C7 C6 . . . . -177.2(2) ?
    C1 C6 C7 N2 . . . . 176.7(3) ?
    C5 C6 C7 N2 . . . . -5.2(4) ?
    C1 C6 C7 N1 . . . . -5.7(4) ?
    C5 C6 C7 N1 . . . . 172.4(3) ?
    C7 N1 C8 N3 . . . . 0.1(3) ?
    C7 N1 C8 N4 . . . . -179.7(2) ?
    N2 N3 C8 N1 . . . . -0.7(3) ?
    N2 N3 C8 N4 . . . . 179.1(2) ?
    C9 N4 C8 N1 . . . . -175.8(3) ?
    C9 N4 C8 N3 . . . . 4.4(4) ?
    C8 N4 C9 N5 . . . . 178.4(2) ?
    C8 N4 C9 S1 . . . . -1.1(4) ?
    C10 N5 C9 N4 . . . . -3.7(4) ?
    C10 N5 C9 S1 . . . . 175.9(2) ?
    C11 O1 C10 O2 . . . . -6.9(4) ?
    C11 O1 C10 N5 . . . . 172.5(2) ?
    C9 N5 C10 O2 . . . . 5.1(5) ?
    C9 N5 C10 O1 . . . . -174.3(2) ?
    C10 O1 C11 C12 . . . . -176.9(2) ?
    C18 C13 C14 C15 . . . . -0.5(5) ?
    C13 C14 C15 C16 . . . . 0.7(5) ?
    C14 C15 C16 C17 . . . . -0.6(5) ?
    C15 C16 C17 C18 . . . . 0.4(5) ?
    C14 C13 C18 C17 . . . . 0.3(4) ?
    C14 C13 C18 C19 . . . . 179.8(3) ?
    C16 C17 C18 C13 . . . . -0.2(5) ?
    C16 C17 C18 C19 . . . . -179.7(3) ?
    N8 N7 C19 N6 . . . . -0.2(3) ?
    N8 N7 C19 C18 . . . . 179.8(2) ?
    C20 N6 C19 N7 . . . . 0.6(3) ?
    C20 N6 C19 C18 . . . . -179.4(2) ?
    C13 C18 C19 N7 . . . . 172.0(3) ?
    C17 C18 C19 N7 . . . . -8.6(4) ?
    C13 C18 C19 N6 . . . . -8.0(4) ?
    C17 C18 C19 N6 . . . . 171.4(3) ?
    C19 N6 C20 N8 . . . . -0.7(3) ?
    C19 N6 C20 N9 . . . . 179.4(2) ?
    N7 N8 C20 N6 . . . . 0.6(3) ?
    N7 N8 C20 N9 . . . . -179.5(2) ?
    C21 N9 C20 N6 . . . . 176.1(3) ?
    C21 N9 C20 N8 . . . . -3.8(5) ?
    C20 N9 C21 N10 . . . . -175.3(3) ?
    C20 N9 C21 S2 . . . . 4.2(4) ?
    C22 N10 C21 N9 . . . . 4.6(4) ?
    C22 N10 C21 S2 . . . . -175.0(2) ?
    C23 O3 C22 O4 . . . . 1.2(4) ?
    C23 O3 C22 N10 . . . . -177.1(2) ?
    C21 N10 C22 O4 . . . . -10.9(5) ?
    C21 N10 C22 O3 . . . . 167.5(3) ?
    C22 O3 C23 C24 . . . . 163.0(3) ?
    C30 C25 C26 C27 . . . . -0.6(5) ?
    C25 C26 C27 C28 . . . . 0.6(5) ?
    C26 C27 C28 C29 . . . . 0.1(5) ?
    C27 C28 C29 C30 . . . . -0.8(5) ?
    C26 C25 C30 C29 . . . . 0.0(5) ?
    C26 C25 C30 C31 . . . . 177.9(3) ?
    C28 C29 C30 C25 . . . . 0.7(5) ?
    C28 C29 C30 C31 . . . . -177.2(3) ?
    N13 N12 C31 N11 . . . . 0.7(3) ?
    N13 N12 C31 C30 . . . . 179.7(2) ?
    C32 N11 C31 N12 . . . . -0.6(3) ?
    C32 N11 C31 C30 . . . . -179.6(2) ?
    C25 C30 C31 N12 . . . . 171.4(3) ?
    C29 C30 C31 N12 . . . . -10.6(4) ?
    C25 C30 C31 N11 . . . . -9.6(4) ?
    C29 C30 C31 N11 . . . . 168.3(3) ?
    C31 N11 C32 N13 . . . . 0.1(3) ?
    C31 N11 C32 N14 . . . . 179.1(2) ?
    N12 N13 C32 N11 . . . . 0.3(3) ?
    N12 N13 C32 N14 . . . . -178.6(3) ?
    C33 N14 C32 N11 . . . . -175.2(3) ?
    C33 N14 C32 N13 . . . . 3.6(5) ?
    C32 N14 C33 N15 . . . . 173.9(3) ?
    C32 N14 C33 S3 . . . . -7.3(4) ?
    C34 N15 C33 N14 . . . . 5.8(4) ?
    C34 N15 C33 S3 . . . . -173.0(3) ?
    C33 N15 C34 O6 . . . . 1.1(6) ?
    C33 N15 C34 O5 . . . . 172.4(3) ?
    C33 N15 C34 O5A . . . . -162.6(4) ?
    O6 C34 O5 C35 . . . . -9.8(7) ?
    N15 C34 O5 C35 . . . . 178.8(4) ?
    O5A C34 O5 C35 . . . . 93.0(14) ?
    C34 O5 C35 C36 . . . . -164.9(7) ?
    O6 C34 O5A C35A . . . . 8.9(10) ?
    O5 C34 O5A C35A . . . . -85.4(14) ?
    N15 C34 O5A C35A . . . . 172.6(6) ?
    C34 O5A C35A C36A . . . . 80.4(13) ?
loop_
    _geom_hbond_atom_site_label_D
    _geom_hbond_atom_site_label_H
    _geom_hbond_atom_site_label_A
    _geom_hbond_site_symmetry_A
    _geom_hbond_distance_DH
    _geom_hbond_distance_HA
    _geom_hbond_distance_DA
    _geom_hbond_angle_DHA
    N3 H3N S1 . 0.900(10)
                        2.44(3) 2.978(2) 119(2)
    N8 H8N S2 . 0.900(10)
                        2.42(3) 2.975(2) 121(2)
    N13 H13N S3 . 0.900(10)
                          2.44(3) 2.997(2) 120(2)
    N8 H8N S3 . 0.900(10)
                        2.44(2) 3.253(2) 150(2)
    N3 H3N S2 1_554 0.90(2) 2.43(2) 3.238(2) 151(2)
    N13 H13N S1 1_556 0.90(2) 2.49(3) 3.306(3) 151(2)
    N4 H4N O2 . 0.890(10)
                        1.94(2) 2.661(3) 137(2)
    N9 H9N O4 . 0.900(10)
                        1.91(2) 2.648(3) 138(2)
    N14 H14N O6 . 0.890(10)
                          1.90(2) 2.619(3) 136(2)
    N10 H10N N2 1_556 0.89(2) 2.51(2) 3.390(3) 170(2)
    N15 H15N N7 . 0.89(2) 2.31(2) 3.197(3) 180(3)
data_global
_journal_date_recd_electronic     2010-06-28
_journal_date_accepted     2010-07-02
_journal_name_full     'Acta Crystallographica, Section E'
_journal_year     2010
_journal_volume     66
_journal_issue      8
_journal_page_first     o1990
_journal_page_last     o1991
_journal_paper_category     QO
_journal_coeditor_code     CI5124
_publ_contact_author_name     'Anton V. Dolzhenko'
_publ_contact_author_address
;
Department of Pharmacy
Faculty of Science
National University of Singapore
18 Science Drive 4
Singapore 117543
Singapore
;
_publ_contact_author_email     'dolzhenkoav@gmail.com'
_publ_contact_author_fax     '(+65) 6779 1554'
_publ_contact_author_phone     '(+65) 6516 2657'
_publ_section_title
;\
A monoclinic polymorph of
<i>N</i>-ethoxycarbonyl-<i>N'</i>-(3-phenyl-1<i>H</i>-1,2,4-triazol-5-yl)\
thiourea
;
loop_
    _publ_author_name
    _publ_author_footnote
    _publ_author_address
    'Dolzhenko, Anton V.'
;
Thomson Reuters ResearcherID: B-1130-2008.
;
;
Department of Pharmacy
Faculty of Science
National University of Singapore
18 Science Drive 4
Singapore 117543
Singapore
;
    'Tan, Geok Kheng' .
;
Department of Chemistry
Faculty of Science
National University of Singapore
3 Science Drive 3
Singapore 117543
Singapore
;
    'Dolzhenko, Anna V.' .
;
Perm State Pharmaceutical Academy
2 Polevaya Street
Perm 614990
Russian Federation
;
    'Koh, Lip Lin' .
;
Department of Chemistry
Faculty of Science
National University of Singapore
3 Science Drive 3
Singapore 117543
Singapore
;
    'Chui, Wai Keung' .
;
Department of Pharmacy
Faculty of Science
National University of Singapore
18 Science Drive 4
Singapore 117543
Singapore
;
