# Supplementary material for: A monoclinic polymorph of N-eth­oxy­carbonyl-N′-(3-phenyl-1H-1,2,4-triazol-5-yl)thio­urea
Source: Acta Crystallogr Sect E Struct Rep Online. 2010 Jul 10;66(Pt 8):o1990–1. doi: 10.1107/S1600536810026164 (PMC3007582; doi:10.1107/S1600536810026164)
Supplement: Supplementary file 2 [file e-66-o1990-Isup2.hkl]

# 
# h,k,l, Fc-squared, Fo-squared, sigma(Fo-squared) and status flag 
# 
data_I
_shelx_title ' 9626 in P2(1)/c' 
_shelx_refln_list_code          4 
_shelx_F_calc_maximum      306.38 
_exptl_crystal_F_000      1824.00 
_reflns_d_resolution_high  0.7698 
 
loop_ 
 _symmetry_equiv_pos_as_xyz 
 'x, y, z' 
 '-x, y+1/2, -z+1/2' 
 '-x, -y, -z' 
 'x, -y-1/2, z-1/2' 
 
_cell_length_a    13.4743 
_cell_length_b    20.4817 
_cell_length_c    15.0266 
_cell_angle_alpha  90.000 
_cell_angle_beta  104.040 
_cell_angle_gamma  90.000 
 
_shelx_F_squared_multiplier     1.000 
 
loop_ 
 _refln_index_h 
 _refln_index_k 
 _refln_index_l 
 _refln_F_squared_calc 
 _refln_F_squared_meas 
 _refln_F_squared_sigma 
 _refln_observed_status 
   2   0   0     3171.21     3439.53     55.83 o 
   3   0   0     2841.25     3208.66     63.87 o 
   4   0   0    10292.33    10388.33    278.97 o 
   5   0   0    11127.44    11961.82    280.82 o 
   6   0   0       30.86       34.18     14.45 o 
   7   0   0    10064.97    10595.54    260.03 o 
   8   0   0      964.03      952.85     47.42 o 
   9   0   0        3.38       12.85     18.42 o 
  10   0   0      255.70      216.36     32.01 o 
  11   0   0       13.11       -6.25     24.94 o 
  12   0   0      252.83      213.79     35.58 o 
  13   0   0      189.64      108.79     31.52 o 
  14   0   0      177.62      120.30     36.00 o 
  15   0   0       52.29       61.30     46.48 o 
  16   0   0        6.68       46.08     45.47 o 
   1   1   0     4018.07     4294.85     70.41 o 
   2   1   0     1056.60      840.85     16.08 o 
   3   1   0      303.67      369.76      9.60 o 
   4   1   0    38288.37    39885.84    498.66 o 
   5   1   0     7096.87     7260.36    110.15 o 
   6   1   0     3187.68     3387.82     59.01 o 
   7   1   0      238.76      237.10     18.50 o 
   8   1   0     2050.24     2198.90     55.05 o 
   9   1   0      253.24      241.79     21.84 o 
  10   1   0       18.86       27.31     19.17 o 
  11   1   0      108.11       99.97     20.42 o 
  12   1   0       62.23       76.87     19.77 o 
  13   1   0        6.36       55.97     21.00 o 
  14   1   0      225.25      208.50     32.81 o 
  15   1   0       97.60       77.38     34.09 o 
  16   1   0       18.68       39.03     30.94 o 
   0   2   0     1268.04     1220.47     16.42 o 
   1   2   0      236.51      221.85      6.59 o 
   2   2   0     4786.06     5250.69     68.43 o 
   3   2   0     1611.02     1738.08     27.31 o 
   4   2   0     1053.81      919.39     21.30 o 
   5   2   0      600.22      701.61     39.13 o 
   6   2   0      203.78      191.32     12.32 o 
   7   2   0      980.84      970.35     26.28 o 
   8   2   0       51.25       55.00      9.94 o 
   9   2   0       10.65       11.97     13.25 o 
  10   2   0      145.86      184.63     25.56 o 
  11   2   0       79.52       99.33     20.70 o 
  12   2   0      220.90      260.22     31.85 o 
  13   2   0        4.85       -9.87     19.74 o 
  14   2   0      106.80      111.16     29.24 o 
  15   2   0      239.77      251.64     37.23 o 
  16   2   0       43.62       46.27     29.74 o 
   1   3   0        9.21        9.28      2.62 o 
   2   3   0    11522.31    10995.07    158.27 o 
   3   3   0     7821.93     8740.85    139.79 o 
   4   3   0      765.26      821.11     16.90 o 
   5   3   0       54.25       60.75      8.35 o 
   6   3   0       69.00       42.75      8.49 o 
   7   3   0        6.45        1.96      7.43 o 
   8   3   0      961.86     1066.90     30.14 o 
   9   3   0       64.94       48.21     11.25 o 
  10   3   0       18.16       32.34     15.70 o 
  11   3   0      180.46      153.90     23.06 o 
  12   3   0       36.09       32.11     18.41 o 
  13   3   0      166.00      165.82     30.01 o 
  14   3   0       10.73      -11.34     22.67 o 
  15   3   0        6.69        4.50     23.83 o 
  16   3   0       31.83       32.95     37.87 o 
   0   4   0    34663.13    38136.54    564.24 o 
   1   4   0    19414.79    20465.82    257.75 o 
   2   4   0    14292.34    15792.15    220.10 o 
   3   4   0       25.26       17.87      4.34 o 
   4   4   0     2591.88     2692.66     49.53 o 
   5   4   0       37.46       46.94      8.00 o 
   6   4   0     1794.91     1735.79     43.50 o 
   7   4   0      205.19      188.97     13.82 o 
   8   4   0       81.81       94.16     13.95 o 
   9   4   0       77.16       60.21     13.05 o 
  10   4   0       41.82       41.32     12.41 o 
  11   4   0       18.01       44.30     18.32 o 
  12   4   0      215.52      243.59     32.80 o 
  13   4   0       12.70       54.52     26.39 o 
  14   4   0       38.04       38.92     34.84 o 
  15   4   0       87.04       71.57     27.40 o 
  16   4   0        9.36       22.20     33.91 o 
   1   5   0      862.82      863.86     17.92 o 
   2   5   0     5135.49     6189.03     92.34 o 
   3   5   0       24.09        7.54      7.05 o 
   4   5   0    10640.54    10493.38    169.09 o 
   5   5   0      106.24      130.75     12.82 o 
   6   5   0       17.11        9.40      8.22 o 
   7   5   0      224.97      252.89     18.53 o 
   8   5   0     1100.85      995.81     38.33 o 
   9   5   0      295.57      318.94     21.07 o 
  10   5   0        5.92       -5.18     10.36 o 
  11   5   0      225.72      296.49     40.94 o 
  12   5   0       70.72       98.75     25.23 o 
  13   5   0       11.10       -9.87     20.43 o 
  14   5   0       50.19       88.54     28.23 o 
  15   5   0      114.71      151.26     40.30 o 
  16   5   0       10.02       -4.56     22.43 o 
   0   6   0    26364.30    27652.79    491.99 o 
   1   6   0     2025.65     2029.62     35.73 o 
   2   6   0      401.13      411.65     11.71 o 
   3   6   0     2168.45     2167.32     40.88 o 
   4   6   0     3819.89     3986.00     65.71 o 
   5   6   0     2570.45     2562.05     52.06 o 
   6   6   0     1853.82     1836.28     84.33 o 
   7   6   0      442.34      486.59     20.50 o 
   8   6   0     2004.21     2034.25     45.38 o 
   9   6   0      738.78      839.70     29.71 o 
  10   6   0       71.06       80.32     16.93 o 
  11   6   0      414.30      296.00     25.58 o 
  12   6   0      122.84      118.50     34.30 o 
  13   6   0       22.06       58.93     35.00 o 
  14   6   0        0.05       -3.93     21.78 o 
  15   6   0       19.83       22.11     25.53 o 
  16   6   0        2.93        9.56     37.50 o 
   1   7   0     3736.06     4012.88     57.05 o 
   2   7   0     6430.97     6855.35     93.60 o 
   3   7   0      135.63       97.00      9.42 o 
   4   7   0      150.87      120.32     10.55 o 
   5   7   0      153.53      136.83     11.52 o 
   6   7   0      875.91     1043.41     29.24 o 
   7   7   0       71.16       62.46     12.37 o 
   8   7   0      987.27     1007.47     36.24 o 
   9   7   0      840.77      731.69     33.73 o 
  10   7   0      484.83      526.07     32.82 o 
  11   7   0       55.40       94.36     18.65 o 
  12   7   0       34.34       83.82     26.07 o 
  13   7   0        0.06        1.79     39.45 o 
  14   7   0       14.52       15.59     24.34 o 
  15   7   0        1.12       -4.58     24.22 o 
  16   7   0        5.03       11.70     25.06 o 
   0   8   0     7600.71     8294.81    159.11 o 
   1   8   0        0.48       -0.44      3.55 o 
   2   8   0     5128.77     5302.70     75.55 o 
   3   8   0      567.68      518.87     18.68 o 
   4   8   0     2240.77     2567.27     48.55 o 
   5   8   0      489.98      427.61     18.43 o 
   6   8   0     5016.73     5434.74     90.05 o 
   7   8   0      244.09      275.45     17.57 o 
   8   8   0       15.75       10.25     10.66 o 
   9   8   0       14.82       39.22     14.34 o 
  10   8   0      816.29      734.81     39.50 o 
  11   8   0        7.88       40.49     16.63 o 
  12   8   0        2.12       -9.49     18.97 o 
  13   8   0       23.48       19.68     23.37 o 
  14   8   0       44.29       19.86     24.46 o 
  15   8   0       85.19      112.33     31.10 o 
  16   8   0       35.24       63.69     27.44 o 
   1   9   0     1194.89     1037.00     22.06 o 
   2   9   0       87.34       41.40      8.56 o 
   3   9   0     6425.51     6930.12     97.05 o 
   4   9   0      218.56      149.12     15.61 o 
   5   9   0      268.68      273.34     16.05 o 
   6   9   0       11.62       23.06      8.99 o 
   7   9   0       41.63       58.16     16.10 o 
   8   9   0     2255.10     2141.74     66.54 o 
   9   9   0      256.56      234.33     22.74 o 
  10   9   0      110.36      107.53     20.41 o 
  11   9   0      193.34      247.01     26.44 o 
  12   9   0       20.26       39.70     23.15 o 
  13   9   0      103.60       84.67     26.74 o 
  14   9   0        0.89       33.20     25.10 o 
  15   9   0       26.25       24.14     37.42 o 
   0  10   0     1284.92     1243.09     38.20 o 
   1  10   0       40.55       60.02      8.44 o 
   2  10   0     7182.51     7658.35    107.04 o 
   3  10   0     3621.28     3778.09     58.82 o 
   4  10   0      287.97      301.65     17.16 o 
   5  10   0      544.19      525.78     24.96 o 
   6  10   0     2876.23     2679.10    103.64 o 
   7  10   0     1211.34     1245.02     33.73 o 
   8  10   0     1312.95     1289.60     71.35 o 
   9  10   0      105.97       80.60     16.12 o 
  10  10   0      358.90      304.61     32.30 o 
  11  10   0       11.72       26.30     16.83 o 
  12  10   0      638.73      775.97     43.13 o 
  13  10   0       33.38       73.57     28.14 o 
  14  10   0      117.74      185.19     34.62 o 
  15  10   0        6.88        8.99     41.41 o 
   1  11   0     3213.32     3062.70     59.59 o 
   2  11   0        8.54       30.92      5.93 o 
   3  11   0      913.55      863.48     21.73 o 
   4  11   0     3127.33     2975.40     57.91 o 
   5  11   0        0.08        2.53      9.62 o 
   6  11   0     4510.59     4358.69     97.01 o 
   7  11   0       63.27       89.71     13.75 o 
   8  11   0       82.57       75.64     18.22 o 
   9  11   0      276.06      278.97     26.89 o 
  10  11   0      817.81      803.77     66.31 o 
  11  11   0        3.66       -2.57     11.62 o 
  12  11   0       27.32       36.61     18.76 o 
  13  11   0        4.97       18.88     23.57 o 
  14  11   0        5.59       17.88     22.91 o 
  15  11   0       32.63       17.78     26.76 o 
   0  12   0        1.88       17.77     11.89 o 
   1  12   0       19.46       16.76      8.00 o 
   2  12   0      452.58      452.60     15.98 o 
   3  12   0     2680.55     2406.08     43.68 o 
   4  12   0     1532.30     1627.58     39.56 o 
   5  12   0        0.32       -5.19     10.37 o 
   6  12   0      274.11      310.05     27.15 o 
   7  12   0      320.59      313.44     20.69 o 
   8  12   0       38.10       40.98     24.14 o 
   9  12   0       67.13       78.73     19.09 o 
  10  12   0      483.98      492.00     34.59 o 
  11  12   0      306.11      283.03     34.84 o 
  12  12   0       11.17       16.22     15.08 o 
  13  12   0       43.36       15.74     16.77 o 
  14  12   0       55.24       73.32     28.71 o 
  15  12   0       46.18       12.66     35.00 o 
   1  13   0       82.11       60.67     10.99 o 
   2  13   0      900.85      930.67     24.59 o 
   3  13   0      485.15      576.04     21.21 o 
   4  13   0     3632.72     3548.45     68.27 o 
   5  13   0      140.80      128.64     16.19 o 
   6  13   0       96.00       96.88     14.99 o 
   7  13   0      494.84      468.57     38.21 o 
   8  13   0      356.77      398.66     52.42 o 
   9  13   0      439.97      456.81     33.44 o 
  10  13   0        0.03        8.93     16.11 o 
  11  13   0       15.87       15.68     22.99 o 
  12  13   0       70.42       97.21     25.27 o 
  13  13   0       14.20      -10.20     20.39 o 
  14  13   0       66.40       57.59     39.10 o 
   0  14   0      242.33      235.28     22.51 o 
   1  14   0     3600.75     3213.56     56.59 o 
   2  14   0     2300.99     2147.98     42.48 o 
   3  14   0    11265.87    10831.79    164.22 o 
   4  14   0       29.38       29.40     12.91 o 
   5  14   0     1847.54     1913.07     47.35 o 
   6  14   0        4.45        5.29     12.74 o 
   7  14   0      136.82      137.26     21.46 o 
   8  14   0      165.08      215.21     25.13 o 
   9  14   0      699.45      748.93     41.27 o 
  10  14   0       27.45       20.49     18.06 o 
  11  14   0      152.88      162.81     25.34 o 
  12  14   0        0.09       34.05     22.88 o 
  13  14   0        0.83      -10.53     29.97 o 
  14  14   0      137.88      103.65     44.99 o 
   1  15   0      875.13      888.63     27.10 o 
   2  15   0      102.84       93.56     11.14 o 
   3  15   0     1599.78     1474.59     42.49 o 
   4  15   0      383.20      319.75     25.93 o 
   5  15   0      284.51      281.47     33.45 o 
   6  15   0      228.20      238.96     21.02 o 
   7  15   0      299.89      321.37     30.82 o 
   8  15   0        1.40       11.87     19.10 o 
   9  15   0       45.44       65.51     19.78 o 
  10  15   0       28.92       36.50     18.98 o 
  11  15   0       77.30       82.80     26.97 o 
  12  15   0        5.78      -10.74     21.48 o 
  13  15   0        4.05      -15.97     31.94 o 
  14  15   0        1.09       23.57     38.41 o 
   0  16   0      967.26      966.67     41.48 o 
   1  16   0      407.66      425.97     21.25 o 
   2  16   0     1816.30     1879.60     41.64 o 
   3  16   0     1606.39     1498.70     37.45 o 
   4  16   0       44.69       23.07     12.12 o 
   5  16   0     1891.95     1746.37     46.99 o 
   6  16   0      165.22      164.46     19.43 o 
   7  16   0       66.22       81.71     20.89 o 
   8  16   0       12.69       32.33     18.15 o 
   9  16   0      221.92      319.72     36.88 o 
  10  16   0     1091.66      961.48    121.84 o 
  11  16   0       47.04       39.11     27.97 o 
  12  16   0      322.14      447.01     59.54 o 
  13  16   0        2.01        1.07     32.66 o 
   1  17   0     4241.90     4053.77     87.29 o 
   2  17   0     2664.44     2388.37     56.39 o 
   3  17   0       65.58       77.90     15.27 o 
   4  17   0       26.05       20.79      7.65 o 
   5  17   0     1960.89     1991.17     46.67 o 
   6  17   0      147.48      120.66     18.49 o 
   7  17   0      752.91      737.03     49.60 o 
   8  17   0       50.63       75.91     24.60 o 
   9  17   0      134.46       68.52     32.75 o 
  10  17   0      128.27      177.95     35.23 o 
  11  17   0       12.34        2.12     22.84 o 
  12  17   0        1.14       -5.24     22.94 o 
  13  17   0       56.32       75.43     28.88 o 
   0  18   0      266.81      298.69     29.55 o 
   1  18   0       91.39       92.54     16.72 o 
   2  18   0       58.04       77.30     17.56 o 
   3  18   0     2870.99     2676.60     69.08 o 
   4  18   0     4304.69     3904.24    122.38 o 
   5  18   0      548.29      565.59     30.67 o 
   6  18   0       23.68       19.85     17.16 o 
   7  18   0       94.48      129.65     32.85 o 
   8  18   0       71.46       90.90     46.62 o 
   9  18   0      692.49      662.25     51.82 o 
  10  18   0       20.95       30.84     23.82 o 
  11  18   0       96.08      110.46     30.02 o 
  12  18   0      106.13      139.67     33.30 o 
   1  19   0       18.21       17.85     15.21 o 
   2  19   0      319.38      268.92     23.24 o 
   3  19   0     1624.29     1745.19     63.75 o 
   4  19   0      486.40      450.64     28.49 o 
   5  19   0     1094.03     1144.77     53.45 o 
   6  19   0      202.75      276.70     35.25 o 
   7  19   0      283.51      257.68     33.56 o 
   8  19   0      190.21      221.87     34.36 o 
   9  19   0      235.58      225.41     34.89 o 
  10  19   0        0.03        5.71     23.15 o 
  11  19   0      175.13      203.58     35.79 o 
   0  20   0       94.39       78.49     30.05 o 
   1  20   0       71.76       70.06     19.41 o 
   2  20   0       69.57       63.54     19.16 o 
   3  20   0      221.08      208.38     43.30 o 
   4  20   0      324.72      300.43     29.18 o 
   5  20   0     1130.88     1198.11     56.30 o 
   6  20   0       23.41        3.31     18.10 o 
   7  20   0      109.36      145.20     24.98 o 
   8  20   0        8.31       21.52     18.91 o 
   9  20   0       13.56       29.82     25.28 o 
  10  20   0      142.48      201.69     52.78 o 
  11  20   0       10.80       30.11     25.52 o 
   1  21   0      179.79      226.37     60.95 o 
   2  21   0       90.22       67.21     20.05 o 
   3  21   0      292.02      282.31     28.77 o 
   4  21   0      187.86      184.30     25.82 o 
   5  21   0      406.59      452.53     41.81 o 
   6  21   0        3.35        7.24     17.20 o 
   7  21   0      338.30      390.82     35.46 o 
   8  21   0       63.83       60.40     22.08 o 
   9  21   0       15.64       43.85     22.79 o 
  10  21   0       70.34       95.06     31.34 o 
   0  22   0      122.50      158.26     47.08 o 
   1  22   0        3.11       -3.14     33.96 o 
   2  22   0       86.28       37.03     33.20 o 
   3  22   0        9.15       26.00     20.60 o 
   4  22   0       53.18       39.72     19.44 o 
   5  22   0      299.48      318.10     38.74 o 
   6  22   0        3.36       -8.14     16.28 o 
   7  22   0      319.16      456.40     66.27 o 
   8  22   0      102.50      107.36     24.79 o 
   9  22   0       12.06       28.23     20.35 o 
   1  23   0      151.84      175.54     46.73 o 
   2  23   0        7.13       83.99     31.85 o 
   3  23   0       15.57       45.93     27.51 o 
   4  23   0       57.73       32.08     23.34 o 
   5  23   0      348.89      402.22     53.59 o 
   6  23   0        0.12        4.39     38.71 o 
   7  23   0      214.36      229.78     31.45 o 
   8  23   0       45.34       35.81     22.91 o 
   0  24   0        6.78       57.59     38.66 o 
   1  24   0      222.88      256.36     42.49 o 
   2  24   0        0.57       11.80     23.61 o 
   3  24   0      648.85      628.31     59.14 o 
   4  24   0       13.71       39.64     25.16 o 
   5  24   0      477.77      544.86     78.33 o 
   6  24   0        0.41       -3.38     47.18 o 
   7  24   0        1.07        4.00     28.73 o 
   1  25   0      543.96      559.35     58.69 o 
   2  25   0      220.42      230.74     40.31 o 
   3  25   0      109.34      171.45     36.32 o 
   4  25   0       32.19       36.21     26.22 o 
   5  25   0      350.44      348.87     71.92 o 
   0  26   0      281.40      394.44     70.61 o 
   1  26   0      164.01      184.23     70.01 o 
   2  26   0       17.19       85.50     43.92 o 
   3  26   0        2.82      113.25     32.56 o 
 -17   1   1        1.78       58.91     68.71 o 
 -16   1   1        6.96       38.36     28.07 o 
 -15   1   1       28.72       53.52     25.82 o 
 -14   1   1        6.44       23.55     23.02 o 
 -13   1   1       63.78       88.38     22.25 o 
 -12   1   1       79.39       42.18     24.01 o 
 -11   1   1       62.78       43.15     17.83 o 
 -10   1   1       60.39       58.87     17.14 o 
  -9   1   1      114.66      113.93     17.72 o 
  -8   1   1     2374.65     2306.60     47.21 o 
  -7   1   1        2.17       -0.82      6.84 o 
  -6   1   1     2947.65     2967.95     53.12 o 
  -5   1   1       10.42        8.23      5.97 o 
  -4   1   1     1324.00     1341.72     27.32 o 
  -3   1   1       59.76       62.73      7.74 o 
  -2   1   1      624.68      544.03     14.18 o 
  -1   1   1      650.33      639.89     16.13 o 
   0   1   1     7137.79     7513.77    196.62 o 
   1   1   1    22440.36    25014.90    444.61 o 
   3   1   1     2664.91     2778.69     52.10 o 
   4   1   1    20259.35    20404.71    325.64 o 
   5   1   1     3130.32     3184.47     63.48 o 
   6   1   1     1977.61     1905.72     45.77 o 
   7   1   1        9.05       14.11      9.98 o 
   8   1   1        9.45       19.06     11.21 o 
   9   1   1      410.74      370.35     25.69 o 
  10   1   1       53.39       57.80     19.30 o 
  11   1   1      416.85      429.47     30.85 o 
  12   1   1       20.71       46.64     19.03 o 
  13   1   1       25.82       36.41     19.67 o 
  14   1   1       51.03       21.48     22.47 o 
  15   1   1       36.52       70.83     33.98 o 
  16   1   1       20.53       -3.04     29.85 o 
 -17   2   1        2.47       45.32     40.72 o 
 -16   2   1        0.26       17.28     34.66 o 
 -15   2   1       34.53       29.33     25.32 o 
 -14   2   1      213.04      221.11     34.53 o 
 -13   2   1        0.39       24.49     18.95 o 
 -12   2   1      182.44      205.92     26.40 o 
 -11   2   1      127.85      144.86     22.60 o 
 -10   2   1      375.66      327.16     26.59 o 
  -9   2   1      969.89      956.21     29.36 o 
  -8   2   1     2104.50     1989.78     43.22 o 
  -7   2   1        2.50       -0.49      7.44 o 
  -6   2   1      113.10      109.46     10.52 o 
  -5   2   1     1602.80     1759.70     34.85 o 
  -4   2   1      959.52     1071.41     23.96 o 
  -3   2   1    53625.43    59308.50    812.84 o 
  -2   2   1     9848.29    10996.65    173.57 o 
  -1   2   1     7486.55     7951.31    111.80 o 
   0   2   1     4220.10     4314.36     67.10 o 
   1   2   1       47.05       37.03      3.54 o 
   2   2   1      715.27      780.58     22.48 o 
   3   2   1      610.87      795.93     17.16 o 
   4   2   1     5809.07     5906.34     80.88 o 
   5   2   1       15.21       25.03      5.16 o 
   6   2   1     9128.31     9703.69    145.28 o 
   7   2   1     1133.61     1137.39     45.35 o 
   8   2   1       39.35       40.46     11.66 o 
   9   2   1       41.89       34.71     14.30 o 
  10   2   1        2.47       11.77     21.31 o 
  11   2   1      737.73      682.76     47.55 o 
  12   2   1      257.39      268.27     27.85 o 
  13   2   1        2.78       34.30     22.84 o 
  14   2   1        0.86       14.72     24.00 o 
  15   2   1        7.57       -1.16     22.62 o 
  16   2   1        0.02      -17.68     35.36 o 
 -17   3   1        0.07       51.73     31.55 o 
 -16   3   1       27.59       20.82     25.29 o 
 -15   3   1       20.17       37.35     30.34 o 
 -14   3   1      314.09      263.43     37.40 o 
 -13   3   1       58.38       19.04     22.54 o 
 -12   3   1     1143.97     1291.11     67.11 o 
 -11   3   1        2.40       -8.56     17.12 o 
 -10   3   1      251.23      251.91     18.31 o 
  -9   3   1     1229.72     1224.36     33.77 o 
  -8   3   1       82.71       85.79     11.60 o 
  -7   3   1       82.37       91.37     11.10 o 
  -6   3   1     2725.42     2750.44     50.76 o 
  -5   3   1      194.87      258.06     12.79 o 
  -4   3   1    10320.85    10811.77    176.54 o 
  -3   3   1    19099.45    20255.81    316.89 o 
  -2   3   1     1113.33     1009.38     20.53 o 
  -1   3   1     5580.94     5598.40     80.97 o 
   0   3   1    11270.59    11949.75    128.04 o 
   1   3   1      915.97      970.37     20.78 o 
   2   3   1       26.12       -1.65      5.40 o 
   3   3   1    32773.13    35096.89    484.60 o 
   4   3   1    13796.17    14014.43    196.72 o 
   5   3   1      628.47      704.12     16.64 o 
   6   3   1     1881.08     1819.96     32.72 o 
   7   3   1     4405.43     4633.24     69.82 o 
   8   3   1      136.95      152.62     11.51 o 
   9   3   1       22.18       19.26     13.41 o 
  10   3   1       20.83       12.99     17.01 o 
  11   3   1        8.49       -9.18     18.36 o 
  12   3   1      181.09      191.27     29.82 o 
  13   3   1       17.76      -10.16     20.31 o 
  14   3   1        1.42      -11.59     23.19 o 
  15   3   1      252.69      260.16     37.94 o 
  16   3   1       47.54      -15.92     61.70 o 
 -16   4   1       64.00       96.75     37.18 o 
 -15   4   1      102.89      106.18     30.69 o 
 -14   4   1       22.90       28.98     24.67 o 
 -13   4   1        3.47        6.90     20.49 o 
 -12   4   1       33.31       35.46     21.28 o 
 -11   4   1      156.99      122.05     21.39 o 
 -10   4   1       24.89       25.50     11.64 o 
  -9   4   1      210.97      281.40     29.55 o 
  -8   4   1       16.76        7.03      8.78 o 
  -7   4   1        0.96       14.96      8.53 o 
  -6   4   1       94.26      136.95     11.79 o 
  -5   4   1     1467.69     1410.21     35.58 o 
  -4   4   1     2102.62     2434.15     47.56 o 
  -3   4   1      118.89      100.26      7.93 o 
  -2   4   1    16650.58    17531.12    243.60 o 
  -1   4   1        1.27       -2.72      5.45 o 
   0   4   1    10993.11    11467.02    143.34 o 
   1   4   1     1227.90     1174.96     22.59 o 
   2   4   1        8.20        4.32      6.37 o 
   3   4   1     7414.83     7788.72    103.64 o 
   4   4   1       19.42        8.38      3.87 o 
   5   4   1     3314.86     3327.28     54.98 o 
   6   4   1       73.52       97.52      8.17 o 
   7   4   1      441.83      403.13     14.50 o 
   8   4   1        0.03       -3.06      8.01 o 
   9   4   1      110.13      126.52     20.44 o 
  10   4   1       32.87       12.56     14.54 o 
  11   4   1       19.68        5.56     19.29 o 
  12   4   1        5.42       28.80     21.55 o 
  13   4   1       51.04       61.46     25.32 o 
  14   4   1       17.23       12.08     23.70 o 
  15   4   1        9.71       26.71     25.31 o 
  16   4   1        2.24       38.51     29.81 o 
 -16   5   1       41.79       35.22     27.44 o 
 -15   5   1       10.91       -8.04     21.07 o 
 -14   5   1       73.42       75.49     27.63 o 
 -13   5   1        7.25       14.54     22.08 o 
 -12   5   1        0.57       10.90     20.18 o 
 -11   5   1      214.35      253.80     23.40 o 
 -10   5   1        0.25       36.36     12.28 o 
  -9   5   1     1055.13      944.40     30.97 o 
  -8   5   1       25.57       38.75     10.50 o 
  -7   5   1      870.36      929.92     31.98 o 
  -6   5   1       49.66       32.73     10.30 o 
  -5   5   1     6170.20     6067.05    147.31 o 
  -4   5   1     6021.17     5720.06     88.01 o 
  -3   5   1     2436.12     2562.25     44.41 o 
  -2   5   1      416.80      363.81     14.77 o 
  -1   5   1     1808.02     1782.33     40.85 o 
   0   5   1      899.16     1148.75     32.85 o 
   1   5   1     5271.34     5353.92     72.91 o 
   2   5   1     4884.04     5080.10     77.69 o 
   3   5   1      172.32      145.41      9.92 o 
   4   5   1      217.35      246.10      9.78 o 
   5   5   1      467.77      533.82     16.69 o 
   6   5   1     1734.40     1823.23     35.71 o 
   7   5   1     1157.42     1154.67     25.24 o 
   8   5   1     2253.21     2204.56     48.09 o 
   9   5   1       36.38       20.07     11.88 o 
  10   5   1       35.33       35.27     16.20 o 
  11   5   1        6.41        1.50     25.99 o 
  12   5   1      302.41      346.42     54.24 o 
  13   5   1       10.64       -9.50     19.01 o 
  14   5   1      129.12      134.94     28.41 o 
  15   5   1        4.50       10.85     23.90 o 
  16   5   1        0.54       24.12     25.85 o 
 -16   6   1        1.76       -5.52     32.96 o 
 -15   6   1       39.28       21.96     23.03 o 
 -14   6   1      132.56      147.88     38.49 o 
 -13   6   1       80.19      116.58     28.54 o 
 -12   6   1        0.28        9.08     26.39 o 
 -11   6   1      483.30      473.37     30.54 o 
 -10   6   1       19.87        0.13     12.73 o 
  -9   6   1      554.18      512.96     28.47 o 
  -8   6   1      837.46      928.56     34.04 o 
  -7   6   1      834.29      773.48     30.38 o 
  -6   6   1        0.24        7.21      6.16 o 
  -5   6   1     7349.22     8184.44    123.74 o 
  -4   6   1     1821.81     2211.49     41.22 o 
  -3   6   1     3193.05     2986.66     56.52 o 
  -2   6   1     3028.81     2837.46     53.37 o 
  -1   6   1     1160.87     1382.97     35.33 o 
   0   6   1        6.94        8.20      5.49 o 
   1   6   1     3591.15     3978.95     52.11 o 
   2   6   1        3.82       42.88      7.24 o 
   3   6   1      976.98     1042.59     24.48 o 
   4   6   1      273.02      248.98     13.20 o 
   5   6   1      185.76      150.24     15.97 o 
   6   6   1     2128.16     2285.56     43.28 o 
   7   6   1      118.65      158.14     11.13 o 
   8   6   1      407.23      359.24     19.95 o 
   9   6   1       33.97       59.11     21.50 o 
  10   6   1       26.50       -5.59     12.77 o 
  11   6   1      316.50      364.02     37.81 o 
  12   6   1       21.95       71.25     24.41 o 
  13   6   1       57.87       71.51     26.93 o 
  14   6   1       10.91       26.82     22.79 o 
  15   6   1        0.51       16.92     24.22 o 
  16   6   1       13.35      -15.49     30.98 o 
 -16   7   1       71.16      130.99     38.70 o 
 -15   7   1        3.00       24.37     24.67 o 
 -14   7   1      154.50      181.72     33.24 o 
 -13   7   1        4.23      -10.59     21.19 o 
 -12   7   1      156.78      222.14     32.35 o 
 -11   7   1      334.69      324.11     27.13 o 
 -10   7   1     1546.92     1514.14     69.87 o 
  -9   7   1      604.17      642.39     35.30 o 
  -8   7   1      148.27      128.56     16.97 o 
  -7   7   1       59.57       31.72     18.85 o 
  -6   7   1      817.27      718.44     26.27 o 
  -5   7   1     4048.92     3969.53     67.70 o 
  -4   7   1      330.06      277.83     15.31 o 
  -3   7   1     1616.95     1834.64     40.25 o 
  -2   7   1    11113.88    12721.85    202.57 o 
  -1   7   1      785.80      852.70     20.55 o 
   0   7   1      902.46     1076.08     29.49 o 
   1   7   1      416.34      413.99     11.98 o 
   2   7   1      376.64      366.65     14.77 o 
   3   7   1      169.79      101.63      9.86 o 
   4   7   1      418.67      375.81     16.29 o 
   5   7   1      561.61      496.05     18.85 o 
   6   7   1      459.81      421.81     18.29 o 
   7   7   1       28.78       28.60      7.87 o 
   8   7   1      345.71      383.03     21.95 o 
   9   7   1       97.68      111.01     17.76 o 
  10   7   1      140.71      126.20     19.45 o 
  11   7   1       25.30       43.89     14.65 o 
  12   7   1      121.39      100.44     29.68 o 
  13   7   1      126.05       98.69     27.42 o 
  14   7   1      190.95      184.74     32.87 o 
  15   7   1       24.14       65.55     28.08 o 
  16   7   1        0.97      -12.48     24.96 o 
 -16   8   1       89.08      103.56     46.70 o 
 -15   8   1       60.14       75.15     32.83 o 
 -14   8   1      123.91      101.64     28.52 o 
 -13   8   1        0.58       11.65     23.24 o 
 -12   8   1       43.93       75.49     25.65 o 
 -11   8   1      214.52      182.27     22.65 o 
 -10   8   1      547.40      532.30     32.35 o 
  -9   8   1      238.92      251.93     23.34 o 
  -8   8   1      426.76      418.33     26.39 o 
  -7   8   1     2439.15     2404.56     65.66 o 
  -6   8   1     4827.13     4534.61     77.46 o 
  -5   8   1     3587.02     3836.05     78.59 o 
  -4   8   1     9606.29    10213.04    169.01 o 
  -3   8   1       46.33       38.51      8.61 o 
  -2   8   1    12845.71    13939.08    182.15 o 
  -1   8   1       94.24      113.26     11.03 o 
   0   8   1     2180.62     2188.65     41.12 o 
   1   8   1      135.51      132.12      8.23 o 
   2   8   1       48.16       34.79      7.84 o 
   3   8   1      113.92       89.58     10.13 o 
   4   8   1      860.30      820.10     24.26 o 
   5   8   1     3505.51     3651.81     77.39 o 
   6   8   1      147.08      187.39     17.70 o 
   7   8   1      692.29      659.18     23.65 o 
   8   8   1     1381.52     1299.73     52.09 o 
   9   8   1      481.18      484.80     39.15 o 
  10   8   1     1315.25     1247.27     44.80 o 
  11   8   1       12.19        7.10     21.14 o 
  12   8   1       33.78       -7.87     19.68 o 
  13   8   1       59.41       68.62     26.73 o 
  14   8   1       12.87       10.45     28.39 o 
  15   8   1       11.44       -0.87     23.55 o 
 -16   9   1       37.81       33.55     27.82 o 
 -15   9   1       40.55      115.52     33.04 o 
 -14   9   1       78.36      109.92     29.82 o 
 -13   9   1      104.58      151.03     32.61 o 
 -12   9   1        2.80       -9.62     19.25 o 
 -11   9   1      218.52      202.65     28.28 o 
 -10   9   1        2.44       14.59     16.33 o 
  -9   9   1      395.02      424.57     29.20 o 
  -8   9   1       30.98       31.89     13.43 o 
  -7   9   1     2239.53     2261.54     47.33 o 
  -6   9   1     5572.46     6031.44    109.87 o 
  -5   9   1      502.69      500.52     23.42 o 
  -4   9   1      535.38      564.88     25.31 o 
  -3   9   1     2569.31     2487.11     42.14 o 
  -2   9   1      256.29      232.29     14.26 o 
  -1   9   1     9910.84    10670.04    129.76 o 
   0   9   1       83.12       98.65      9.46 o 
   1   9   1     1409.95     1484.74     28.42 o 
   2   9   1      342.96      396.29     14.20 o 
   3   9   1      383.32      445.21     18.60 o 
   4   9   1     3748.92     3875.64     68.02 o 
   5   9   1     1579.53     1546.54     36.36 o 
   6   9   1      575.67      548.45     22.33 o 
   7   9   1      280.77      304.27     17.68 o 
   8   9   1        4.03       16.28     12.96 o 
   9   9   1     1184.36     1159.67    110.15 o 
  10   9   1      247.25      221.32     38.57 o 
  11   9   1       22.46       22.35     13.74 o 
  12   9   1        6.87       -9.29     18.58 o 
  13   9   1        1.16        2.54     22.78 o 
  14   9   1        9.77        3.97     22.44 o 
  15   9   1        8.91       22.00     25.73 o 
 -15  10   1       39.05       39.06     40.02 o 
 -14  10   1       87.25       42.23     33.30 o 
 -13  10   1        5.07       -9.21     18.41 o 
 -12  10   1        7.32       -8.12     16.24 o 
 -11  10   1       41.01       38.05     17.26 o 
 -10  10   1        1.92       17.32     15.76 o 
  -9  10   1       25.41       28.95     16.00 o 
  -8  10   1      303.34      305.93     25.35 o 
  -7  10   1        0.02       11.20     10.43 o 
  -6  10   1       14.91       25.49      9.54 o 
  -5  10   1     5201.74     5205.13     88.15 o 
  -4  10   1       13.88       52.51      6.67 o 
  -3  10   1     2175.59     2283.16     40.55 o 
  -2  10   1      109.48      153.78     12.59 o 
  -1  10   1     2000.52     2140.46     34.79 o 
   0  10   1      625.79      936.64     31.41 o 
   1  10   1     1416.66     1596.50     30.90 o 
   2  10   1     1542.37     1641.05     29.38 o 
   3  10   1      225.00      376.38     18.24 o 
   4  10   1     2259.83     2297.45     47.27 o 
   5  10   1       35.24       47.76     11.04 o 
   6  10   1      509.50      519.19     25.03 o 
   7  10   1      238.86      273.29     18.78 o 
   8  10   1     1010.94      978.44     51.37 o 
   9  10   1      251.62      261.59     25.33 o 
  10  10   1        9.27       22.63     16.26 o 
  11  10   1       21.56       29.91     16.60 o 
  12  10   1        8.65       10.16     12.21 o 
  13  10   1        7.86       48.07     22.30 o 
  14  10   1       26.97       73.92     34.44 o 
  15  10   1        4.28       14.81     28.56 o 
 -15  11   1        0.29      -12.07     24.15 o 
 -14  11   1        0.81        0.30     29.56 o 
 -13  11   1        7.36       36.19     23.78 o 
 -12  11   1      101.71      177.41     25.13 o 
 -11  11   1      256.64      287.13     28.79 o 
 -10  11   1       55.84       31.37     11.88 o 
  -9  11   1      190.87      186.93     23.00 o 
  -8  11   1       33.12       33.85     12.32 o 
  -7  11   1       26.01       32.44     11.23 o 
  -6  11   1      647.01      704.73     26.21 o 
  -5  11   1       69.11       94.02     12.87 o 
  -4  11   1      347.41      368.21     17.47 o 
  -3  11   1      876.61      687.45     19.85 o 
  -2  11   1     1785.11     2044.13     37.23 o 
  -1  11   1     8842.29     9216.96    115.93 o 
   0  11   1        5.46        8.00      6.42 o 
   1  11   1      439.98      409.33     25.91 o 
   2  11   1      157.83      215.25     16.67 o 
   3  11   1        3.70        7.42      8.98 o 
   4  11   1     2346.44     2342.33     49.11 o 
   5  11   1      835.16      865.91     28.28 o 
   6  11   1       14.79       30.86     11.52 o 
   7  11   1       23.54       21.19     11.49 o 
   8  11   1       25.48       50.74     17.22 o 
   9  11   1      119.61      102.21     29.42 o 
  10  11   1        0.99       -3.34     12.66 o 
  11  11   1       80.54       69.76     19.90 o 
  12  11   1        1.54       14.49     17.74 o 
  13  11   1       14.40       38.66     29.25 o 
  14  11   1       51.15       38.23     18.45 o 
  15  11   1       16.57       76.57     41.54 o 
 -15  12   1        2.42       55.39     28.75 o 
 -14  12   1       33.16      109.25     29.17 o 
 -13  12   1      152.05       88.81     28.15 o 
 -12  12   1       91.31       74.37     20.94 o 
 -11  12   1        9.48       10.64     13.81 o 
 -10  12   1        0.84       12.95     12.03 o 
  -9  12   1       23.06       21.83     11.82 o 
  -8  12   1      339.74      284.11     26.63 o 
  -7  12   1        9.42       10.74     12.47 o 
  -6  12   1      501.28      483.89     29.31 o 
  -5  12   1      690.48      682.86     26.82 o 
  -4  12   1       35.89       42.32      7.92 o 
  -3  12   1     1843.50     1530.39     34.96 o 
  -2  12   1     1596.03     1426.48     30.15 o 
  -1  12   1      482.94      408.32     21.36 o 
   0  12   1      248.13      304.18     19.91 o 
   1  12   1       61.05       39.84     10.40 o 
   2  12   1      370.00      278.79     15.80 o 
   3  12   1       42.47       33.81      8.41 o 
   4  12   1       80.13       81.17     13.15 o 
   5  12   1      215.39      202.49     17.52 o 
   6  12   1     1404.68     1305.39     36.78 o 
   7  12   1       72.51       67.96     14.35 o 
   8  12   1        1.67        9.23     15.60 o 
   9  12   1      113.46      113.89     20.91 o 
  10  12   1       33.72       18.98     16.44 o 
  11  12   1      155.16       71.22     50.80 o 
  12  12   1        5.74       -3.22     17.39 o 
  13  12   1        2.21       16.68     36.21 o 
  14  12   1       42.63       29.86     37.78 o 
 -15  13   1        2.70       13.56     38.79 o 
 -14  13   1      422.93      411.17     47.05 o 
 -13  13   1       37.00       54.94     26.27 o 
 -12  13   1       14.97       25.32     16.94 o 
 -11  13   1      129.25       79.57     25.04 o 
 -10  13   1      203.25      211.15     25.06 o 
  -9  13   1        0.39       -8.00     15.99 o 
  -8  13   1       19.90       39.90     18.22 o 
  -7  13   1      169.37      137.31     21.68 o 
  -6  13   1      449.97      480.93     35.24 o 
  -5  13   1      945.57      931.83     31.70 o 
  -4  13   1       43.21       37.22      8.60 o 
  -3  13   1     4519.75     4334.92     69.91 o 
  -2  13   1     5168.92     4777.49     73.37 o 
  -1  13   1      128.05      107.02     11.66 o 
   0  13   1      373.66      329.91     16.78 o 
   1  13   1      350.36      311.63     17.55 o 
   2  13   1        0.79       -3.59      7.19 o 
   3  13   1     1693.95     1583.47     35.89 o 
   4  13   1      645.99      552.41     24.63 o 
   5  13   1     1798.66     1628.37     47.25 o 
   6  13   1     1039.80     1024.27     34.22 o 
   7  13   1      172.38      182.85     22.99 o 
   8  13   1       46.87       60.50     17.60 o 
   9  13   1        3.41       -7.30     14.59 o 
  10  13   1       16.14       22.10     17.24 o 
  11  13   1       84.70      123.15     23.56 o 
  12  13   1        6.91        6.04     19.21 o 
  13  13   1       17.98       -1.23     45.62 o 
  14  13   1        6.02       31.37     78.33 o 
 -14  14   1        0.82       14.11     51.28 o 
 -13  14   1       44.54       47.74     47.73 o 
 -12  14   1       12.82       31.69     18.91 o 
 -11  14   1        3.66      -10.16     20.33 o 
 -10  14   1      114.78      160.32     24.39 o 
  -9  14   1       13.33       22.31     17.84 o 
  -8  14   1        3.14        1.54     15.97 o 
  -7  14   1      430.62      425.81     36.03 o 
  -6  14   1      120.50      138.79     17.73 o 
  -5  14   1      593.65      537.82     26.15 o 
  -4  14   1     1444.78     1317.95     70.62 o 
  -3  14   1      124.79      161.89     12.36 o 
  -2  14   1     1007.32      937.19     23.98 o 
  -1  14   1      608.28      573.64     21.78 o 
   0  14   1        2.02        9.55      9.18 o 
   1  14   1      207.42      257.42     17.26 o 
   2  14   1        9.68       13.24      8.72 o 
   3  14   1        0.81       12.14     10.02 o 
   4  14   1      518.90      516.59     22.56 o 
   5  14   1      513.48      507.83     28.48 o 
   6  14   1       24.36       18.29     13.32 o 
   7  14   1      147.01      127.97     21.13 o 
   8  14   1      211.10      240.65     49.00 o 
   9  14   1       65.88       50.59     18.47 o 
  10  14   1       74.84       68.97     24.56 o 
  11  14   1        1.89      -11.31     22.63 o 
  12  14   1        0.39      -10.85     21.70 o 
  13  14   1        3.14       17.55     94.60 o 
  14  14   1        0.20       24.09     37.35 o 
 -14  15   1      212.53      149.85    100.11 o 
 -13  15   1        0.03        1.05     33.20 o 
 -12  15   1       17.04       10.02     18.76 o 
 -11  15   1       92.34       79.13     21.75 o 
 -10  15   1       11.65        7.91     17.45 o 
  -9  15   1      149.07      134.70     23.43 o 
  -8  15   1     1125.35     1137.06     61.49 o 
  -7  15   1        3.37       -8.12     16.23 o 
  -6  15   1     1374.42     1203.11     38.59 o 
  -5  15   1       39.09       47.04     17.54 o 
  -4  15   1      905.44      946.64     27.58 o 
  -3  15   1      910.46      957.43     25.11 o 
  -2  15   1     1827.46     1982.71     37.93 o 
  -1  15   1     2901.46     2756.32     52.31 o 
   0  15   1      392.26      332.75     18.57 o 
   1  15   1      553.46      519.16     21.83 o 
   2  15   1     1909.28     1748.14     45.87 o 
   3  15   1      727.63      627.57     37.13 o 
   4  15   1     1663.07     1558.86     38.42 o 
   5  15   1     1874.08     2034.80     64.67 o 
   6  15   1     2103.06     2002.80     50.69 o 
   7  15   1      287.85      365.28     29.30 o 
   8  15   1      120.78      140.91     27.36 o 
   9  15   1      505.90      517.65     43.52 o 
  10  15   1        9.45       21.68     22.73 o 
  11  15   1      414.15      403.08     42.10 o 
  12  15   1        0.34       25.13     23.87 o 
  13  15   1       39.77       74.87     53.19 o 
 -13  16   1       18.17       38.71     32.73 o 
 -12  16   1        0.34       22.46     22.63 o 
 -11  16   1        8.14       -4.53     22.06 o 
 -10  16   1      375.19      438.80     36.25 o 
  -9  16   1       34.18       45.77     20.04 o 
  -8  16   1      239.90      270.88     28.49 o 
  -7  16   1      790.53      819.99     61.00 o 
  -6  16   1       81.83       89.77     18.69 o 
  -5  16   1     4350.82     4253.67     83.49 o 
  -4  16   1        3.00        5.27     12.30 o 
  -3  16   1     6667.93     6180.43     96.40 o 
  -2  16   1     1729.35     1715.62     39.75 o 
  -1  16   1     1676.45     1552.81     37.37 o 
   0  16   1      235.36      219.48     17.41 o 
   1  16   1     1365.91     1359.79     40.76 o 
   3  16   1      243.18      211.44     18.44 o 
   4  16   1      520.06      462.24     23.96 o 
   5  16   1      149.14      153.78     17.42 o 
   6  16   1     3511.79     3319.61     81.92 o 
   7  16   1       35.94       17.06     28.87 o 
   8  16   1     1047.18     1021.60     81.79 o 
   9  16   1      156.58      237.65     33.80 o 
  10  16   1      180.71      200.02     33.09 o 
  11  16   1      226.17      307.54     59.57 o 
  12  16   1        3.29       14.67     23.25 o 
  13  16   1       75.31      133.79     67.31 o 
 -13  17   1       65.26       78.05     28.92 o 
 -12  17   1       18.37       55.94     26.77 o 
 -11  17   1      762.48      836.04     57.76 o 
 -10  17   1      160.60      131.57     29.80 o 
  -9  17   1      735.83      701.66     51.07 o 
  -8  17   1      639.89      531.38     50.76 o 
  -7  17   1      373.27      416.57     40.64 o 
  -6  17   1       64.80       53.88     16.26 o 
  -5  17   1      150.77      218.91     19.27 o 
  -4  17   1      336.86      299.91     20.97 o 
  -3  17   1     1991.58     1891.13     47.42 o 
  -2  17   1      637.11      640.73     30.10 o 
  -1  17   1     5288.86     4712.75     79.57 o 
   0  17   1      307.03      306.56     20.23 o 
   1  17   1     6820.44     6457.85    147.94 o 
   2  17   1     5474.04     5168.75    137.73 o 
   3  17   1       38.38       43.98     13.99 o 
   4  17   1     1579.01     1448.69     79.43 o 
   5  17   1      407.81      341.95     24.87 o 
   6  17   1      626.85      657.00     30.06 o 
   7  17   1      547.68      475.92     42.45 o 
   8  17   1      296.78      307.99     36.53 o 
   9  17   1        0.53       24.91     22.92 o 
  10  17   1       14.26       44.01     25.43 o 
  11  17   1      224.84      152.33     33.69 o 
  12  17   1      170.51      174.89     67.12 o 
 -12  18   1       14.56       50.70     27.11 o 
 -11  18   1        3.67        4.47     22.54 o 
 -10  18   1      115.35       89.08     29.48 o 
  -9  18   1      280.28      297.58     37.55 o 
  -8  18   1      101.43      116.47     34.80 o 
  -7  18   1       61.18       59.83     21.49 o 
  -6  18   1       34.40       42.50     15.66 o 
  -5  18   1      201.40      242.12     22.95 o 
  -4  18   1     3055.00     2867.89     58.80 o 
  -3  18   1      828.02      690.61     35.72 o 
  -2  18   1       51.80       37.43     15.10 o 
  -1  18   1      176.00      184.19     19.98 o 
   0  18   1      240.17      303.01     20.50 o 
   1  18   1     1381.07     1290.46     50.50 o 
   2  18   1      770.14      684.44     40.35 o 
   3  18   1       74.10       44.11     25.30 o 
   4  18   1      207.95      196.21     21.72 o 
   5  18   1       99.27      105.89     18.14 o 
   6  18   1      436.03      455.78     39.09 o 
   7  18   1     1746.14     1718.93     71.21 o 
   8  18   1        9.89       12.65     23.16 o 
   9  18   1      114.00      110.37     29.63 o 
  10  18   1       35.60       81.68     27.47 o 
  11  18   1       21.00       13.85     27.64 o 
  12  18   1        3.01       43.70     27.15 o 
 -12  19   1        0.37        3.30     25.40 o 
 -11  19   1       14.63        8.70     24.44 o 
 -10  19   1      181.56      213.53     35.70 o 
  -9  19   1      160.95      105.23     29.95 o 
  -8  19   1        8.26       26.51     24.13 o 
  -7  19   1       11.25       -4.66     21.45 o 
  -6  19   1      256.52      274.68     42.44 o 
  -5  19   1      249.18      257.93     21.92 o 
  -4  19   1        0.67        9.02     13.30 o 
  -3  19   1       85.52      106.80     21.39 o 
  -2  19   1      597.67      568.30     40.63 o 
  -1  19   1      299.03      408.15     26.59 o 
   0  19   1        7.83       -6.57     13.14 o 
   1  19   1      197.97      178.83     22.76 o 
   2  19   1       11.77       20.23     16.15 o 
   3  19   1      453.92      465.49     37.05 o 
   4  19   1       57.62       55.91     16.78 o 
   5  19   1      677.41      758.62     35.91 o 
   6  19   1       23.51       27.51     19.22 o 
   7  19   1       51.07       73.49     20.95 o 
   8  19   1       61.85       84.95     27.36 o 
   9  19   1        1.10        7.78     32.47 o 
  10  19   1        2.93       -1.53     22.43 o 
  11  19   1       19.91        5.45     23.75 o 
 -11  20   1        6.60       49.20     26.24 o 
 -10  20   1        0.48      -11.58     23.16 o 
  -9  20   1        1.18      -11.76     23.52 o 
  -8  20   1        8.24       -6.77     23.15 o 
  -7  20   1        0.15       14.13     19.50 o 
  -6  20   1      550.23      572.54     38.82 o 
  -5  20   1        0.35       -7.07     14.14 o 
  -4  20   1      391.44      464.24     34.73 o 
  -3  20   1      290.09      271.97     25.01 o 
  -2  20   1      896.07      888.22     49.34 o 
  -1  20   1      393.74      400.55     36.49 o 
   0  20   1     3110.51     2969.76    134.42 o 
   1  20   1     1198.46     1213.29     50.01 o 
   2  20   1      569.38      582.78     66.29 o 
   3  20   1     2376.04     2118.18    248.36 o 
   4  20   1      117.16      191.43     25.05 o 
   5  20   1      121.90      122.77     20.34 o 
   6  20   1       74.73       78.29     22.06 o 
   7  20   1      301.59      319.58     32.85 o 
   8  20   1       44.67       92.44     23.61 o 
   9  20   1      256.28      281.53     28.80 o 
  10  20   1       52.50       45.95     28.34 o 
 -10  21   1       10.88       -3.10     25.95 o 
  -9  21   1       13.61       47.11     27.31 o 
  -8  21   1       19.93       45.77     36.20 o 
  -7  21   1      458.25      396.83     52.25 o 
  -6  21   1        1.30       -8.91     17.82 o 
  -5  21   1       33.96       58.26     17.44 o 
  -4  21   1       48.82       20.41     20.33 o 
  -3  21   1       46.14       53.55     21.84 o 
  -2  21   1      116.29      102.52     25.10 o 
  -1  21   1       26.15        1.62     20.57 o 
   0  21   1       34.48       76.16     25.19 o 
   1  21   1      270.14      338.50     55.33 o 
   2  21   1       84.24       94.33     21.69 o 
   3  21   1      162.14      105.13     33.15 o 
   4  21   1        4.00       -6.29     12.57 o 
   5  21   1        5.67       -1.18     19.77 o 
   6  21   1       27.15       -5.46     18.60 o 
   7  21   1      109.59      108.07     24.82 o 
   8  21   1       46.57       64.59     22.73 o 
   9  21   1        0.05        7.95     26.79 o 
  10  21   1       38.35       75.16     28.48 o 
  -9  22   1        2.42       21.09     23.56 o 
  -8  22   1      300.81      373.19     44.12 o 
  -7  22   1     1031.39     1068.88     69.58 o 
  -6  22   1       12.11      -11.67     23.34 o 
  -5  22   1      633.00      756.21     69.36 o 
  -4  22   1        2.88      -13.83     27.65 o 
  -3  22   1     1155.55     1027.71     58.94 o 
  -2  22   1        5.07       35.83     25.67 o 
  -1  22   1      188.16      152.57     33.17 o 
   0  22   1       60.68       72.01     27.06 o 
   1  22   1      557.98      478.25     42.39 o 
   2  22   1      274.05      357.37     32.01 o 
   3  22   1      164.09      234.49     30.94 o 
   4  22   1       41.39       47.47     24.51 o 
   5  22   1      140.63      187.40     32.98 o 
   6  22   1      603.21      617.86     43.73 o 
   7  22   1       11.47       -2.38     19.44 o 
   8  22   1      100.02      166.20     28.10 o 
   9  22   1       14.26       32.36     21.06 o 
  -8  23   1       11.80       18.35     29.88 o 
  -7  23   1      114.78      269.06     48.44 o 
  -6  23   1      255.95      218.50     47.27 o 
  -5  23   1      157.75      216.95     46.08 o 
  -4  23   1      507.24      581.37     56.49 o 
  -3  23   1       53.22       47.44     26.64 o 
  -2  23   1      215.23      276.26     40.94 o 
  -1  23   1      218.22      150.22     50.73 o 
   0  23   1       30.03       37.57     24.98 o 
   1  23   1       72.84       98.71     29.84 o 
   2  23   1       18.51       41.23     25.98 o 
   3  23   1       65.43       49.38     23.55 o 
   4  23   1       40.28       48.00     33.82 o 
   5  23   1      111.62      154.59     38.33 o 
   6  23   1        0.13        3.55     26.22 o 
   7  23   1      247.09      262.92     36.88 o 
   8  23   1       26.52      -13.71     27.43 o 
  -7  24   1      170.38      151.86     40.96 o 
  -6  24   1       59.13       82.09     36.65 o 
  -5  24   1       14.90        0.78     86.39 o 
  -4  24   1      130.43      177.66     35.94 o 
  -3  24   1       37.78       24.87     31.25 o 
  -2  24   1        1.08       -0.79     22.44 o 
  -1  24   1       70.18       75.15     28.60 o 
   0  24   1      160.32      135.83     33.93 o 
   1  24   1      560.88      576.15     63.60 o 
   2  24   1      439.75      550.69     56.55 o 
   3  24   1       14.78       77.12     28.51 o 
   4  24   1       28.04       46.03     36.06 o 
   5  24   1      111.46       46.82     60.25 o 
   6  24   1        0.02       -3.82     30.99 o 
   7  24   1       29.93       65.13     25.08 o 
  -5  25   1      195.79      250.71     62.00 o 
  -4  25   1       23.53       28.31     26.23 o 
  -3  25   1      144.20      176.59     40.62 o 
  -2  25   1      276.87      324.77     46.91 o 
  -1  25   1       78.90      169.50     66.36 o 
   0  25   1      219.27      177.63     35.90 o 
   1  25   1       59.72       78.87     39.11 o 
   2  25   1       29.03       31.02     27.26 o 
   3  25   1      577.03      607.67    129.86 o 
   4  25   1        0.42        4.01     36.56 o 
   5  25   1      248.21      331.90     50.36 o 
  -3  26   1        7.30       21.46     26.70 o 
  -2  26   1       22.76       40.23     27.65 o 
  -1  26   1     1023.07     1073.39     77.82 o 
   0  26   1      350.16      397.25     52.28 o 
   1  26   1      771.49      859.06     71.21 o 
   2  26   1      633.43      643.86     62.23 o 
   3  26   1      149.95      206.11     39.32 o 
 -17   0   2        0.14       80.33     45.27 o 
 -16   0   2       30.90      -16.73     33.45 o 
 -15   0   2        0.36       -6.18     29.40 o 
 -14   0   2       88.79       84.88     32.32 o 
 -13   0   2        9.31       12.22     33.60 o 
 -12   0   2       45.75      102.07     30.70 o 
 -11   0   2      290.90      316.08     76.27 o 
 -10   0   2     2032.34     1914.13    112.98 o 
  -9   0   2     1022.22     1081.24     34.08 o 
  -8   0   2      414.31      471.45     25.48 o 
  -7   0   2     2636.48     2729.62     67.02 o 
  -6   0   2      192.65      159.16     15.87 o 
  -5   0   2     4732.37     4996.09     99.69 o 
  -4   0   2    15170.50    15982.17    289.51 o 
  -3   0   2      302.62      245.48     13.98 o 
  -2   0   2    18977.50    20674.77    447.95 o 
  -1   0   2    23491.22    25635.95    551.22 o 
   0   0   2     8662.26    10498.39    336.85 o 
   4   0   2       83.47       83.08     17.18 o 
   5   0   2     1055.18     1114.08     74.42 o 
   6   0   2      534.01      550.94     49.53 o 
   7   0   2      856.58      921.63     47.38 o 
   8   0   2     2222.12     2317.77     81.63 o 
   9   0   2      625.27      636.03     45.22 o 
  10   0   2     2003.47     2044.87    109.23 o 
  11   0   2       26.59       -8.60     22.66 o 
  12   0   2        0.80       15.86     24.19 o 
  13   0   2       78.86       40.39     34.06 o 
  14   0   2        0.66       73.62     45.87 o 
  15   0   2       79.61       41.37     47.38 o 
  16   0   2        8.30       23.64     49.18 o 
 -17   1   2        0.66       57.12     32.40 o 
 -16   1   2        0.82        6.15     24.44 o 
 -15   1   2        1.74       -1.82     22.53 o 
 -14   1   2      160.00      167.14     27.03 o 
 -13   1   2      226.95      235.16     28.12 o 
 -12   1   2      589.35      517.35     35.67 o 
 -11   1   2     1244.66     1283.11     47.66 o 
 -10   1   2      265.43      287.66     25.86 o 
  -9   1   2      233.49      243.38     21.02 o 
  -8   1   2      539.21      520.36     21.73 o 
  -7   1   2      418.22      385.46     17.12 o 
  -6   1   2      326.36      273.80     12.75 o 
  -5   1   2     3205.56     3034.22     46.19 o 
  -4   1   2     1026.80      980.95     19.45 o 
  -3   1   2    13148.67    14342.98    200.40 o 
  -2   1   2    16390.85    17725.65    399.99 o 
  -1   1   2    14898.86    15930.40    285.86 o 
   0   1   2     1184.01     1360.81     21.79 o 
   1   1   2     4346.74     3872.83     94.14 o 
   2   1   2     4512.76     4711.89    116.09 o 
   4   1   2      944.00     1014.48     28.96 o 
   5   1   2     3853.38     3857.03     74.89 o 
   6   1   2      540.35      682.53     25.49 o 
   7   1   2    11925.44    12279.31    210.64 o 
   8   1   2      428.50      375.89     23.89 o 
   9   1   2     1029.22     1031.10     37.99 o 
  10   1   2      537.72      424.57     29.61 o 
  11   1   2      414.12      433.38     37.68 o 
  12   1   2       64.96       44.95     19.14 o 
  13   1   2       14.53       -9.85     19.71 o 
  14   1   2       30.65       15.33     23.32 o 
  15   1   2       27.17       48.96     29.90 o 
  16   1   2       25.39       16.91     51.83 o 
 -17   2   2        8.14       31.67     29.04 o 
 -16   2   2        9.49       39.74     26.67 o 
 -15   2   2       77.88       96.27     28.37 o 
 -14   2   2       40.62       42.98     24.13 o 
 -13   2   2      134.01      158.30     25.49 o 
 -12   2   2     1166.27     1030.37     46.13 o 
 -11   2   2      552.61      641.78     36.87 o 
 -10   2   2        0.88        4.71     11.19 o 
  -9   2   2      354.50      358.65     18.81 o 
  -8   2   2      996.73     1044.83     29.18 o 
  -7   2   2      395.25      376.01     17.30 o 
  -6   2   2       15.99       20.83      8.21 o 
  -5   2   2      751.78      652.01     19.79 o 
  -4   2   2     3324.49     3621.52     57.46 o 
  -3   2   2     3180.24     2994.09     55.92 o 
  -2   2   2      279.51      262.27     20.22 o 
  -1   2   2     1289.24     1437.74     32.35 o 
   0   2   2     2805.79     3109.80     52.88 o 
   1   2   2      144.20      236.01     13.51 o 
   2   2   2      585.86      588.38     33.01 o 
   3   2   2       86.03       81.01      8.51 o 
   4   2   2       34.11       53.32      7.38 o 
   5   2   2     7343.94     7781.23    177.71 o 
   6   2   2       60.94       76.57     11.60 o 
   7   2   2     1908.11     1946.28     40.99 o 
   8   2   2      312.81      329.67     19.49 o 
   9   2   2        0.07       -1.72     12.52 o 
  10   2   2       89.35       92.07     18.69 o 
  11   2   2      132.55      188.70     23.47 o 
  12   2   2        3.82       13.73     24.47 o 
  13   2   2       67.67       75.82     26.27 o 
  14   2   2        6.24       30.75     24.24 o 
  15   2   2       35.66       90.27     36.43 o 
  16   2   2        8.85       -6.93     27.90 o 
 -17   3   2      102.33      180.26     43.26 o 
 -16   3   2        6.08       13.83     33.17 o 
 -15   3   2       39.74       13.30     21.70 o 
 -14   3   2        2.01       22.78     26.69 o 
 -13   3   2      105.76      102.49     27.37 o 
 -12   3   2       12.18       12.50     17.90 o 
 -11   3   2       28.66       44.42     18.21 o 
 -10   3   2     1394.13     1326.54     48.00 o 
  -9   3   2      459.83      522.15     23.10 o 
  -8   3   2      942.22      878.14     27.19 o 
  -7   3   2      328.66      342.08     17.21 o 
  -6   3   2      179.88      156.37     14.24 o 
  -5   3   2     3155.59     3330.57     65.35 o 
  -4   3   2      157.23      225.54     13.78 o 
  -3   3   2     1042.52     1127.34     47.90 o 
  -2   3   2     1199.41     1173.75     28.01 o 
  -1   3   2      524.53      628.85     17.44 o 
   0   3   2     4431.55     4563.80    100.08 o 
   1   3   2     7808.22     8019.31    114.56 o 
   2   3   2      884.08      801.84     21.07 o 
   3   3   2        9.77       -1.00      5.06 o 
   4   3   2       39.62       72.47      7.39 o 
   5   3   2     1684.24     1770.21     38.83 o 
   6   3   2     2181.06     2210.10     51.40 o 
   7   3   2      162.87      138.98     18.67 o 
   8   3   2        7.30       17.01      8.01 o 
   9   3   2        1.48        2.65     12.89 o 
  10   3   2        8.67       19.55     16.25 o 
  11   3   2       62.81       54.68     18.41 o 
  12   3   2        9.13       -6.33     18.99 o 
  13   3   2        1.05      -11.65     23.30 o 
  14   3   2       26.85       64.28     25.18 o 
  15   3   2        0.18        9.46     24.46 o 
  16   3   2       14.83      -29.27     58.55 o 
 -17   4   2       47.90       68.08     29.63 o 
 -16   4   2       47.94       61.29     27.57 o 
 -15   4   2       40.61        8.69     24.17 o 
 -14   4   2        7.05       -9.26     21.62 o 
 -13   4   2       12.65       14.38     21.46 o 
 -12   4   2       69.81       18.85     34.49 o 
 -11   4   2      192.65      224.62     28.39 o 
 -10   4   2       43.51       53.45     13.50 o 
  -9   4   2      521.08      498.45     29.30 o 
  -8   4   2      136.10      104.75     14.35 o 
  -7   4   2      113.12       83.46     12.83 o 
  -6   4   2      277.57      275.64     18.09 o 
  -5   4   2     1519.55     1606.17     38.97 o 
  -4   4   2      851.16      785.02     29.69 o 
  -3   4   2      747.60      586.22     20.00 o 
  -2   4   2        0.10       -3.17      6.34 o 
  -1   4   2     1158.35     1223.27     30.45 o 
   0   4   2      476.37      502.61     25.29 o 
   1   4   2    13737.18    15170.15    192.69 o 
   2   4   2     3838.49     4549.16     77.69 o 
   3   4   2    12562.87    13355.55    190.48 o 
   4   4   2     7591.69     8177.09    110.81 o 
   5   4   2      452.11      415.04     26.88 o 
   6   4   2       76.75       54.16      9.69 o 
   7   4   2      857.58      723.08     22.33 o 
   8   4   2      163.59      175.13     12.92 o 
   9   4   2      312.87      317.92     24.46 o 
  10   4   2      180.62      196.66     22.55 o 
  11   4   2        0.67       -4.02     16.81 o 
  12   4   2       71.51       84.18     24.85 o 
  13   4   2        1.70       -9.78     19.56 o 
  14   4   2        9.33       63.58     25.18 o 
  15   4   2       24.75       71.61     27.11 o 
  16   4   2        1.82        8.90     26.77 o 
 -17   5   2        1.35       63.34     33.72 o 
 -16   5   2        9.87       17.08     22.72 o 
 -15   5   2       12.36       34.42     25.53 o 
 -14   5   2      167.86      111.42     30.42 o 
 -13   5   2       56.79       60.61     24.97 o 
 -12   5   2      237.10      203.81     30.58 o 
 -11   5   2      247.11      266.28     23.25 o 
 -10   5   2       52.26       75.70     17.48 o 
  -9   5   2      758.02      735.77     31.76 o 
  -8   5   2       37.91       21.29     11.49 o 
  -7   5   2      288.68      341.83     21.26 o 
  -6   5   2       73.58       58.92     12.23 o 
  -5   5   2     1887.30     1509.38     46.57 o 
  -4   5   2      501.96      583.49     21.76 o 
  -3   5   2     4281.74     4929.11     76.85 o 
  -2   5   2     1167.33     1175.63     25.20 o 
  -1   5   2     6079.29     6698.21    110.16 o 
   0   5   2     4579.50     4869.10     66.89 o 
   1   5   2     2750.31     2896.23     46.60 o 
   2   5   2      768.60      748.34     18.90 o 
   3   5   2      310.61      431.94     22.21 o 
   4   5   2      244.18      217.89      9.80 o 
   5   5   2     2163.85     2305.63     39.19 o 
   6   5   2      515.70      514.79     16.53 o 
   7   5   2     1958.93     1826.49     37.93 o 
   8   5   2       41.58       54.72      9.58 o 
   9   5   2       51.93       72.16     15.88 o 
  10   5   2       21.22       10.91     18.93 o 
  11   5   2      224.62      209.83     29.22 o 
  12   5   2      102.16       74.91     23.95 o 
  13   5   2       31.38        9.41     22.54 o 
  14   5   2      125.80      201.66     34.62 o 
  15   5   2        0.10      -10.84     21.68 o 
  16   5   2        1.42       -2.56     35.09 o 
 -16   6   2        0.01      -11.13     22.25 o 
 -15   6   2        0.73       -4.17     21.82 o 
 -14   6   2        0.22       -5.62     38.65 o 
 -13   6   2        3.59       -9.45     18.90 o 
 -12   6   2       11.96      -13.42     26.83 o 
 -11   6   2        0.03       -6.29     12.57 o 
 -10   6   2       45.13       46.11     17.84 o 
  -9   6   2       65.86       70.36     15.61 o 
  -8   6   2     2101.64     1935.27     51.31 o 
  -7   6   2      603.48      562.58     27.02 o 
  -6   6   2     2071.17     2212.41     63.28 o 
  -5   6   2     8695.26     9083.28    174.34 o 
  -4   6   2      128.37      134.06     10.39 o 
  -3   6   2     1878.02     1514.76     34.03 o 
  -2   6   2     3682.52     3748.92     61.16 o 
  -1   6   2     7633.35     7554.44    222.94 o 
   0   6   2     1505.99     1509.48     29.19 o 
   1   6   2     3809.73     3686.43     58.21 o 
   2   6   2     1170.94     1178.52     28.25 o 
   3   6   2     6101.53     6273.76     96.64 o 
   4   6   2       15.85       14.72      5.04 o 
   5   6   2      153.63      171.49      9.78 o 
   6   6   2     1400.95     1326.72     27.71 o 
   7   6   2      311.50      294.52     14.53 o 
   8   6   2      747.12      693.32     31.17 o 
   9   6   2      212.00      231.31     59.80 o 
  10   6   2      124.81      181.78     28.11 o 
  11   6   2      158.13      178.88     29.10 o 
  12   6   2       90.60      149.16     29.47 o 
  13   6   2        6.91       -8.19     20.29 o 
  14   6   2       23.83       34.64     25.29 o 
  15   6   2       40.71       83.32     31.56 o 
  16   6   2       17.31       69.97     29.14 o 
 -16   7   2       71.26      117.86     40.71 o 
 -15   7   2        0.18       -0.24     22.94 o 
 -14   7   2       32.97       27.57     24.49 o 
 -13   7   2        9.18       32.60     28.84 o 
 -12   7   2       18.55       57.35     24.07 o 
 -11   7   2      130.62      158.18     23.94 o 
 -10   7   2        7.70        4.61     14.92 o 
  -9   7   2      104.58       91.59     17.01 o 
  -8   7   2      373.05      407.41     25.61 o 
  -7   7   2     1503.39     1466.88     80.32 o 
  -6   7   2     1618.82     1553.99     45.40 o 
  -5   7   2       32.84       20.76      7.92 o 
  -4   7   2      794.43      787.89     22.48 o 
  -3   7   2     2482.77     2888.70     51.30 o 
  -2   7   2      562.44      567.52     18.22 o 
  -1   7   2      420.16      396.78     14.73 o 
   0   7   2      164.21       91.29      8.44 o 
   1   7   2     3341.34     3799.90     56.13 o 
   2   7   2     1435.18     1568.24     32.29 o 
   3   7   2      306.15      271.46     13.94 o 
   4   7   2      359.05      397.06     17.10 o 
   5   7   2     1524.05     1332.92     34.87 o 
   6   7   2        6.91       17.81      6.83 o 
   7   7   2        4.64        1.70      6.18 o 
   8   7   2       46.18       43.71     14.00 o 
   9   7   2       78.57       71.49     15.79 o 
  10   7   2       51.65       45.72     18.80 o 
  11   7   2      467.59      487.47     41.46 o 
  12   7   2      161.98      119.64     33.23 o 
  13   7   2       93.92      103.74     28.31 o 
  14   7   2        0.53       -5.56     22.47 o 
  15   7   2       17.14       28.18     24.18 o 
 -16   8   2       23.92       37.45     27.22 o 
 -15   8   2       11.89        1.89     25.38 o 
 -14   8   2       86.34       85.56     28.99 o 
 -13   8   2       34.53      -11.31     44.48 o 
 -12   8   2      480.82      430.20     42.35 o 
 -11   8   2      233.01      221.74     24.16 o 
 -10   8   2        0.39        7.79     14.83 o 
  -9   8   2        3.62        3.00     13.07 o 
  -8   8   2       33.58       29.00     11.71 o 
  -7   8   2     4303.25     4324.84     89.54 o 
  -6   8   2      480.79      547.51     22.15 o 
  -5   8   2       18.28       30.13      8.68 o 
  -4   8   2     1445.57     1465.12     33.76 o 
  -3   8   2     9779.01    11191.71    164.82 o 
  -2   8   2     2557.51     2320.06     43.85 o 
  -1   8   2     2586.73     3307.23     49.88 o 
   0   8   2      494.00      422.75     15.58 o 
   1   8   2     3067.80     3011.99     43.61 o 
   2   8   2      153.13      188.85     12.22 o 
   3   8   2     3313.71     3526.99     61.52 o 
   4   8   2      288.44      275.52     15.22 o 
   5   8   2     2720.43     2771.53     56.48 o 
   6   8   2       31.14       10.80      9.02 o 
   7   8   2      571.08      536.35     22.46 o 
   8   8   2       12.94       -1.12      7.60 o 
   9   8   2      961.00      939.12     84.90 o 
  10   8   2       44.51       56.46     17.28 o 
  11   8   2        7.44       22.49     13.10 o 
  12   8   2       86.07      117.31     27.55 o 
  13   8   2       91.65       78.49     26.43 o 
  14   8   2        4.99       31.27     29.11 o 
  15   8   2        0.29       -4.71     23.12 o 
 -16   9   2        1.35       16.55     25.54 o 
 -15   9   2      248.41      251.08     40.88 o 
 -14   9   2        0.22       19.79     25.13 o 
 -13   9   2        0.50      -10.34     20.68 o 
 -12   9   2       19.72       45.33     18.08 o 
 -11   9   2        0.52       -7.99     15.98 o 
 -10   9   2      390.16      416.32     30.20 o 
  -9   9   2       14.00       33.46     15.92 o 
  -8   9   2      764.36      752.70     34.74 o 
  -7   9   2     1903.36     1941.72     42.95 o 
  -6   9   2      146.04      151.68     13.22 o 
  -5   9   2     2651.13     2476.92     49.39 o 
  -4   9   2       90.61      177.71     14.04 o 
  -3   9   2     6493.57     7155.02    111.73 o 
  -2   9   2        4.47       15.12      8.24 o 
  -1   9   2      102.20       72.99      8.19 o 
   0   9   2     8162.65     8322.90    114.55 o 
   1   9   2     3602.96     3526.95     50.41 o 
   2   9   2     1091.13     1030.80     24.22 o 
   3   9   2      221.46      252.16     20.01 o 
   4   9   2        0.05       12.63      8.32 o 
   5   9   2     1430.28     1402.85     34.78 o 
   6   9   2     1115.08     1122.90     31.59 o 
   7   9   2      148.59      176.83     15.43 o 
   8   9   2       22.64       -2.83     14.11 o 
   9   9   2      644.51      618.32     42.15 o 
  10   9   2       66.13       50.21     16.83 o 
  11   9   2      521.46      605.39     46.18 o 
  12   9   2      154.86      108.12     25.73 o 
  13   9   2        0.45       26.26     15.95 o 
  14   9   2       50.51       82.81     27.59 o 
  15   9   2        2.80       12.27     26.15 o 
 -16  10   2       65.77       67.55     31.60 o 
 -15  10   2       79.04      120.87     32.18 o 
 -14  10   2      451.17      591.85     53.01 o 
 -13  10   2       25.87       29.18     25.76 o 
 -12  10   2       62.80       67.01     20.44 o 
 -11  10   2     1136.52     1171.45     48.65 o 
 -10  10   2       65.50      138.46     22.04 o 
  -9  10   2     1339.46     1315.48     46.47 o 
  -8  10   2        5.41       30.37     15.74 o 
  -7  10   2      834.12      713.11     25.39 o 
  -6  10   2      159.26      142.57     13.82 o 
  -5  10   2     2639.09     2916.57     61.43 o 
  -4  10   2     2284.88     2535.85     50.66 o 
  -3  10   2     7430.74     8180.41    126.78 o 
  -2  10   2        8.83       19.24      6.62 o 
  -1  10   2      199.84      237.13     11.14 o 
   0  10   2     1985.25     2127.47     38.68 o 
   1  10   2     5524.66     5857.34     77.95 o 
   2  10   2      392.80      407.28     19.50 o 
   3  10   2      294.21      332.88     17.33 o 
   4  10   2      706.50      614.00     23.01 o 
   5  10   2     2341.36     2243.08     66.59 o 
   6  10   2     1060.71     1108.25     32.16 o 
   7  10   2      108.92      103.28     14.34 o 
   8  10   2      548.69      561.48     44.88 o 
   9  10   2       98.39       94.48     18.45 o 
  10  10   2      340.42      393.41     30.53 o 
  11  10   2      237.40      301.98     29.40 o 
  12  10   2        1.31       23.14     21.21 o 
  13  10   2      154.68      213.69     42.06 o 
  14  10   2        2.88        5.58     32.46 o 
  15  10   2      183.68      210.69     46.18 o 
 -15  11   2      169.70      139.11     36.27 o 
 -14  11   2       53.86       45.55     27.12 o 
 -13  11   2      292.17      223.25     35.12 o 
 -12  11   2       78.91       77.67     20.94 o 
 -11  11   2        0.65       -8.27     16.55 o 
 -10  11   2        0.10       -3.08     12.33 o 
  -9  11   2      312.72      307.51     28.51 o 
  -8  11   2      304.71      326.11     27.44 o 
  -7  11   2     2486.51     2428.59     77.32 o 
  -6  11   2      395.27      361.77     24.19 o 
  -5  11   2       23.95       21.62      9.65 o 
  -4  11   2       12.55        0.74      9.50 o 
  -3  11   2     7638.25     7638.33    118.38 o 
  -2  11   2       10.35       15.00      8.57 o 
  -1  11   2      709.13      557.20     16.46 o 
   0  11   2     1594.73     1597.49     32.83 o 
   1  11   2       52.67       74.64      9.60 o 
   2  11   2     2296.94     2246.28     41.65 o 
   3  11   2       14.17        1.90      6.82 o 
   4  11   2     2026.46     1767.74     40.97 o 
   5  11   2        7.89       13.32     10.55 o 
   6  11   2       99.06      107.27     14.40 o 
   7  11   2     1537.19     1550.37     55.01 o 
   8  11   2        8.55       -0.42     14.98 o 
   9  11   2     1410.62     1312.38     82.46 o 
  10  11   2       37.42       14.02     16.66 o 
  11  11   2      116.19      123.26     21.86 o 
  12  11   2       25.17       52.75     28.57 o 
  13  11   2       33.99       25.11     31.64 o 
  14  11   2        3.97       39.74     41.37 o 
 -15  12   2       45.29       13.56     26.99 o 
 -14  12   2       39.48       62.75     28.04 o 
 -13  12   2       10.18      -11.52     23.04 o 
 -12  12   2      102.80      129.95     29.63 o 
 -11  12   2      201.90      191.03     36.73 o 
 -10  12   2       34.57       33.75     26.02 o 
  -9  12   2       47.90       33.79     18.34 o 
  -8  12   2     1446.51     1341.46     49.21 o 
  -7  12   2      153.85      220.34     17.85 o 
  -6  12   2      487.18      574.21     40.75 o 
  -5  12   2        6.78       13.36      4.93 o 
  -4  12   2       33.60       55.64      9.54 o 
  -3  12   2      919.73      761.07     24.10 o 
  -2  12   2        8.39        1.60      6.15 o 
  -1  12   2     3207.56     3446.82     57.80 o 
   0  12   2     1028.64      787.41     23.13 o 
   1  12   2        0.31        4.40      5.48 o 
   2  12   2        2.46       -2.52      9.34 o 
   3  12   2        5.17       -3.55      7.09 o 
   4  12   2       38.72       47.07     12.06 o 
   5  12   2      279.53      279.86     19.44 o 
   6  12   2     1368.47     1341.56     47.65 o 
   7  12   2      424.94      413.03     26.24 o 
   8  12   2       28.29       73.13     24.01 o 
   9  12   2        5.08       14.10     16.02 o 
  10  12   2      283.88      299.97     28.97 o 
  11  12   2       44.57       30.41     30.16 o 
  12  12   2       16.79        2.51     56.49 o 
  13  12   2      282.52      281.84     51.97 o 
  14  12   2       19.53      -15.59     31.19 o 
 -15  13   2       10.43       54.59     28.27 o 
 -14  13   2      205.62      312.91     55.57 o 
 -13  13   2       94.86       90.50     32.42 o 
 -12  13   2      178.82      228.07     28.38 o 
 -11  13   2       14.17       17.77     18.62 o 
 -10  13   2       20.22       27.57     17.29 o 
  -9  13   2      297.22      287.54     28.08 o 
  -8  13   2       61.37       49.31     17.36 o 
  -7  13   2        0.53        8.03      8.13 o 
  -6  13   2      459.44      431.74     25.73 o 
  -5  13   2      720.29      697.64     39.82 o 
  -4  13   2      624.96      595.07     22.15 o 
  -3  13   2     1110.86     1048.61     29.49 o 
  -2  13   2     1000.19     1006.91     25.41 o 
  -1  13   2     6709.10     7104.45    190.17 o 
   0  13   2        6.50        9.67      8.52 o 
   1  13   2     1220.58     1102.76     36.46 o 
   2  13   2        0.66        7.95      8.80 o 
   3  13   2      334.50      312.35     17.73 o 
   4  13   2      732.32      618.48     22.33 o 
   5  13   2       70.09       77.92     14.85 o 
   6  13   2      516.25      492.65     25.37 o 
   7  13   2      521.52      556.89     33.04 o 
   8  13   2        0.17       14.16     15.25 o 
   9  13   2        0.14        9.74     15.91 o 
  10  13   2      259.40      267.49     34.45 o 
  11  13   2       27.36       47.02     22.92 o 
  12  13   2      188.73      164.96     43.94 o 
  13  13   2        0.35       14.56     40.72 o 
  14  13   2        1.86        2.05     36.07 o 
 -14  14   2      150.16      152.53     33.76 o 
 -13  14   2      145.78      172.84     33.68 o 
 -12  14   2        4.04       10.44     16.76 o 
 -11  14   2      419.62      374.01     36.92 o 
 -10  14   2       60.93       67.36     19.68 o 
  -9  14   2        1.10       20.81     11.70 o 
  -8  14   2      761.18      836.94     48.34 o 
  -7  14   2        0.61       24.85     16.12 o 
  -6  14   2     1314.86     1266.39     37.90 o 
  -5  14   2        1.71        9.42     12.93 o 
  -4  14   2      648.38      566.69     23.45 o 
  -3  14   2        0.85        3.36      7.40 o 
  -2  14   2     2947.01     2830.13     50.00 o 
  -1  14   2      605.12      489.69     22.15 o 
   0  14   2    13037.45    12571.19    440.03 o 
   1  14   2     1400.79     1187.74     30.52 o 
   2  14   2       41.65       47.11     11.45 o 
   3  14   2       93.97       95.29     13.63 o 
   4  14   2     4350.68     4459.57     74.72 o 
   5  14   2     2676.56     2737.09     59.95 o 
   6  14   2     2290.70     2177.30     52.60 o 
   7  14   2      130.32      133.03     26.96 o 
   8  14   2      307.17      346.27     36.81 o 
   9  14   2        8.38       -1.60     18.59 o 
  10  14   2       75.95       44.32     23.95 o 
  11  14   2      231.31      260.98     35.27 o 
  12  14   2       42.08       44.49     24.49 o 
  13  14   2        6.45      -45.97     91.95 o 
 -14  15   2      216.23      271.71     77.23 o 
 -13  15   2       76.45       77.68     28.13 o 
 -12  15   2        4.94        7.25     31.11 o 
 -11  15   2       78.20       75.91     25.62 o 
 -10  15   2        9.00       12.05     11.83 o 
  -9  15   2       13.98        8.30     17.12 o 
  -8  15   2       95.90       96.00     21.86 o 
  -7  15   2       69.81       69.55     20.21 o 
  -6  15   2      326.97      287.29     28.67 o 
  -5  15   2        0.33       13.76     18.50 o 
  -4  15   2       80.02       26.87     13.93 o 
  -3  15   2      129.14      124.31     12.20 o 
  -2  15   2       32.43       26.48     10.30 o 
  -1  15   2       45.55       30.24      7.89 o 
   0  15   2        0.82       -1.38      9.57 o 
   1  15   2        0.33       -4.07      9.49 o 
   2  15   2     1681.30     1453.04     62.89 o 
   3  15   2       50.09       56.75     12.63 o 
   4  15   2       85.62      101.73     15.28 o 
   5  15   2      145.40      161.75     17.46 o 
   6  15   2     2802.57     2898.78     76.31 o 
   7  15   2      124.08      113.27     25.19 o 
   8  15   2      539.12      572.59     45.41 o 
   9  15   2      214.85      289.94     36.26 o 
  10  15   2      261.25      330.90     38.48 o 
  11  15   2        1.87       20.43     23.24 o 
  12  15   2       79.19      114.24     29.13 o 
  13  15   2       31.90       22.06     34.91 o 
 -13  16   2       13.54       24.71     24.79 o 
 -12  16   2        2.04       36.87     16.18 o 
 -11  16   2      181.55      218.53     27.60 o 
 -10  16   2        3.73       26.98     20.00 o 
  -9  16   2      665.69      703.07     42.09 o 
  -8  16   2        1.71        3.28     17.46 o 
  -7  16   2     2545.68     2302.11     66.78 o 
  -6  16   2      169.40      174.20     20.15 o 
  -5  16   2        0.52       -7.28     14.55 o 
  -4  16   2      738.19      725.47     27.69 o 
  -3  16   2       51.05       25.30      9.41 o 
  -2  16   2      190.67      212.67     17.43 o 
  -1  16   2      118.36      101.25     13.69 o 
   0  16   2     1702.96     1517.09     49.90 o 
   1  16   2     2218.90     2165.37     45.85 o 
   2  16   2     1647.00     1660.63     44.36 o 
   3  16   2      299.39      368.10     24.80 o 
   4  16   2       21.35       24.18     14.79 o 
   5  16   2      325.50      342.91     29.23 o 
   6  16   2     1114.06     1037.31     43.70 o 
   7  16   2       42.32       41.19     23.49 o 
   8  16   2     1654.60     1555.81     78.73 o 
   9  16   2       35.26       11.43     22.26 o 
  10  16   2        0.74        8.89     22.46 o 
  11  16   2        0.97       25.57     24.53 o 
  12  16   2       82.05      103.66     28.83 o 
  13  16   2      307.34      351.38     60.08 o 
 -13  17   2        4.60       26.81     25.67 o 
 -12  17   2       47.31       71.28     26.38 o 
 -11  17   2        0.68       20.04     23.59 o 
 -10  17   2       91.09       75.26     31.34 o 
  -9  17   2      127.19      144.46     24.84 o 
  -8  17   2      138.98      192.45     26.27 o 
  -7  17   2      965.93      921.92     45.05 o 
  -6  17   2     1267.88     1073.86     48.45 o 
  -5  17   2      150.06      163.56     25.26 o 
  -4  17   2     1429.71     1377.11     56.07 o 
  -3  17   2      478.83      476.05     23.46 o 
  -2  17   2     3737.29     3433.49     63.87 o 
  -1  17   2      530.33      506.34     23.91 o 
   0  17   2        1.31       -5.03     10.06 o 
   1  17   2     4730.27     4503.73    163.44 o 
   2  17   2     2273.83     2385.76     74.68 o 
   3  17   2        1.80        2.48     13.44 o 
   4  17   2     2191.23     2179.38     63.88 o 
   5  17   2      543.99      569.16     30.55 o 
   6  17   2      181.02      197.60     21.31 o 
   7  17   2       32.44       24.47     27.78 o 
   8  17   2      236.55      286.59     64.13 o 
   9  17   2        9.83       12.11     24.01 o 
  10  17   2      100.34       81.44     27.15 o 
  11  17   2        1.56      -10.87     21.75 o 
  12  17   2        1.81       28.21     25.26 o 
 -12  18   2        0.50       30.65     45.33 o 
 -11  18   2      101.22      101.76     29.01 o 
 -10  18   2      262.05      300.69     39.27 o 
  -9  18   2      190.68      150.00     25.67 o 
  -8  18   2      273.63      280.96     30.74 o 
  -7  18   2      227.77      295.24     30.35 o 
  -6  18   2     1610.31     1404.39     45.03 o 
  -5  18   2        1.32        2.65     12.05 o 
  -4  18   2      397.02      413.07     24.32 o 
  -3  18   2        0.00       -6.81     13.61 o 
  -2  18   2     1396.44     1378.80     42.41 o 
  -1  18   2     3985.60     3584.19     79.65 o 
   0  18   2     1606.97     1321.36     43.23 o 
   1  18   2      376.41      255.58     42.94 o 
   2  18   2      251.05      314.90     33.26 o 
   3  18   2       47.51       71.42     19.63 o 
   4  18   2        0.23      -10.42     20.83 o 
   5  18   2      716.39      657.50     33.58 o 
   6  18   2      984.39     1125.05     50.37 o 
   7  18   2     1605.79     1546.33     56.72 o 
   8  18   2       91.98       72.17     26.41 o 
   9  18   2      108.89       88.59     28.26 o 
  10  18   2        0.27      -10.88     21.77 o 
  11  18   2       52.95       57.17     30.46 o 
 -12  19   2      137.99      166.14     34.27 o 
 -11  19   2        1.72        0.57     30.26 o 
 -10  19   2      212.82      306.31     41.74 o 
  -9  19   2       28.18       33.45     23.59 o 
  -8  19   2      418.54      401.28     41.39 o 
  -7  19   2       22.08        3.15     19.71 o 
  -6  19   2       99.07      158.14     21.63 o 
  -5  19   2      428.65      464.52     26.73 o 
  -4  19   2      918.88      924.53     33.80 o 
  -3  19   2      111.32      115.26     19.29 o 
  -2  19   2      799.02      761.54     38.64 o 
  -1  19   2        0.32        6.85     16.43 o 
   0  19   2     5101.68     4822.27    114.40 o 
   1  19   2      108.46       53.00     35.30 o 
   2  19   2      121.97      155.52     21.97 o 
   3  19   2      110.80      103.80     21.15 o 
   4  19   2       63.07       59.89     17.38 o 
   5  19   2      117.01      135.10     20.17 o 
   6  19   2       25.65       35.70     18.29 o 
   7  19   2      821.52      761.86     44.72 o 
   8  19   2      295.62      255.86     35.61 o 
   9  19   2      174.44      202.18     35.38 o 
  10  19   2       33.16       13.82     23.46 o 
  11  19   2       68.83      120.51     30.98 o 
 -11  20   2       25.16      121.10     34.90 o 
 -10  20   2       17.72       44.75     26.92 o 
  -9  20   2        7.72      -10.71     21.42 o 
  -8  20   2       84.39      184.86     33.66 o 
  -7  20   2      331.96      353.36     32.61 o 
  -6  20   2       15.71       -7.97     17.32 o 
  -5  20   2        0.08        0.28     13.53 o 
  -4  20   2       84.25       72.28     18.84 o 
  -3  20   2        9.25       -8.88     17.77 o 
  -2  20   2     1188.64     1229.26     55.22 o 
  -1  20   2       29.65       28.15     20.39 o 
   0  20   2      412.32      397.21     30.92 o 
   1  20   2      291.81      250.76     30.16 o 
   2  20   2      570.75      545.49     35.88 o 
   3  20   2       20.46       61.53     18.63 o 
   4  20   2        7.84       -1.43     15.99 o 
   5  20   2       15.64       21.34     18.23 o 
   6  20   2       36.75       39.55     20.15 o 
   7  20   2      377.03      320.17     32.57 o 
   8  20   2      469.95      491.60     48.78 o 
   9  20   2       20.46       16.98     25.92 o 
  10  20   2       68.23       98.53     46.56 o 
 -10  21   2       37.19       58.25     51.95 o 
  -9  21   2        0.37        5.57     32.83 o 
  -8  21   2      130.37      231.41     34.10 o 
  -7  21   2      197.50      179.84     40.77 o 
  -6  21   2       43.53      120.73     36.09 o 
  -5  21   2      475.53      510.64     47.76 o 
  -4  21   2      614.73      542.33     67.11 o 
  -3  21   2        0.67       -8.63     17.59 o 
  -2  21   2       32.49       54.26     22.58 o 
  -1  21   2      277.53      259.35     33.14 o 
   0  21   2      834.51      825.99     50.63 o 
   1  21   2        4.44       -0.74     16.46 o 
   2  21   2      119.71       93.47     36.62 o 
   3  21   2        0.01       -8.16     16.32 o 
   4  21   2        0.95       30.46     18.12 o 
   5  21   2       29.11       80.23     21.22 o 
   6  21   2       58.35       43.97     20.17 o 
   7  21   2        6.34       -9.69     19.37 o 
   8  21   2      340.02      470.02     39.95 o 
   9  21   2        0.03      -11.82     23.64 o 
  -9  22   2       55.88      150.08     40.30 o 
  -8  22   2       67.58       30.45     72.42 o 
  -7  22   2        7.68      -12.76     25.52 o 
  -6  22   2        8.15       36.72     30.26 o 
  -5  22   2      234.84      187.32     29.89 o 
  -4  22   2      641.52      652.94     46.63 o 
  -3  22   2        8.45       24.56     23.46 o 
  -2  22   2      253.93      233.88     37.70 o 
  -1  22   2       20.96      -10.75     21.49 o 
   0  22   2       51.06       47.85     22.66 o 
   1  22   2        0.46       -8.94     17.87 o 
   2  22   2        5.69        4.87     22.52 o 
   3  22   2       89.15       94.85     25.58 o 
   4  22   2        0.28       -8.26     16.51 o 
   5  22   2      128.98      137.33     30.25 o 
   6  22   2        8.12       21.44     20.99 o 
   7  22   2       41.50       27.03     19.95 o 
   8  22   2      128.76      163.36     42.63 o 
  -8  23   2       13.13       90.37     35.30 o 
  -7  23   2      439.56      625.91     64.93 o 
  -6  23   2      295.28      362.23     51.76 o 
  -5  23   2      107.89       81.46     32.15 o 
  -4  23   2      581.19      623.81     47.34 o 
  -3  23   2       12.89       31.35     24.87 o 
  -2  23   2      302.00      375.27     46.61 o 
  -1  23   2        6.33       58.56     28.52 o 
   0  23   2      195.67      168.22     35.73 o 
   1  23   2       65.06      106.42     26.63 o 
   2  23   2      258.18      277.60     66.80 o 
   3  23   2       22.71       -3.66     13.44 o 
   4  23   2        5.94        9.08     27.41 o 
   5  23   2       45.74       53.07     57.94 o 
   6  23   2      211.68      334.92     41.67 o 
   7  23   2       33.62       32.32     22.39 o 
  -7  24   2       83.77      187.88     43.45 o 
  -6  24   2       95.85       89.58     36.82 o 
  -5  24   2       27.58       48.78     35.76 o 
  -4  24   2       54.14      156.53     35.50 o 
  -3  24   2        8.81       33.48     25.91 o 
  -2  24   2      403.50      349.86     49.43 o 
  -1  24   2        0.65       13.67     35.16 o 
   0  24   2      704.19      888.62     67.55 o 
   1  24   2       15.36       21.59     23.62 o 
   2  24   2       25.28        0.56     25.52 o 
   3  24   2        0.95       53.73     28.15 o 
   4  24   2      116.20      135.59     26.18 o 
   5  24   2       28.71       38.11     30.92 o 
   6  24   2      231.51      306.69     48.51 o 
  -5  25   2        4.34      101.26     45.87 o 
  -4  25   2      423.57      450.78     52.51 o 
  -3  25   2       22.37       56.66     28.71 o 
  -2  25   2      268.19      266.36     70.82 o 
  -1  25   2      119.83       74.73     45.02 o 
   0  25   2      211.33      242.64     42.46 o 
   1  25   2      298.07      326.27     86.14 o 
   2  25   2      144.28      225.00     73.92 o 
   3  25   2        6.94       26.36     27.02 o 
   4  25   2      405.74      432.10     74.32 o 
   5  25   2      161.79      285.33     46.90 o 
  -3  26   2       47.31       74.88     29.49 o 
  -2  26   2       28.02      100.91     30.81 o 
  -1  26   2      341.33      357.83     51.23 o 
   0  26   2       38.45       86.90     32.54 o 
   1  26   2      108.11      120.06     36.61 o 
   2  26   2      386.31      403.40     98.61 o 
 -17   1   3       20.39       -6.59     27.15 o 
 -16   1   3        2.51      -11.72     23.44 o 
 -15   1   3       44.53       88.71     27.52 o 
 -14   1   3        0.28       15.69     21.45 o 
 -13   1   3        5.53       13.61     18.94 o 
 -12   1   3        0.15       29.03     18.82 o 
 -11   1   3      394.81      402.58     31.54 o 
 -10   1   3      184.01      186.42     23.43 o 
  -9   1   3      121.83      139.94     13.18 o 
  -8   1   3      109.44      118.95     13.57 o 
  -7   1   3       78.98       70.52      7.84 o 
  -6   1   3      999.87     1093.36     24.98 o 
  -5   1   3    10924.84    11848.84    170.62 o 
  -4   1   3      381.12      389.18     13.46 o 
  -3   1   3     4202.90     4489.04     76.60 o 
  -2   1   3      114.81      101.32     11.81 o 
  -1   1   3     4111.19     4320.01     84.93 o 
   0   1   3     1349.26     1386.04     39.60 o 
   1   1   3     2349.45     2245.36     74.62 o 
   2   1   3     9745.73    10350.26    242.07 o 
   3   1   3    12485.83    14218.57    330.54 o 
   5   1   3     2711.17     2565.92     74.08 o 
   6   1   3      651.45      690.57     26.51 o 
   7   1   3    10594.28    10770.66    188.73 o 
   8   1   3      276.80      284.82     22.34 o 
   9   1   3     1117.16     1177.20     41.17 o 
  10   1   3       59.47       55.49     17.80 o 
  11   1   3        4.17       -2.62     16.77 o 
  12   1   3       62.07       52.16     19.50 o 
  13   1   3       17.34      -14.97     29.93 o 
  14   1   3       80.42      123.61     35.19 o 
  15   1   3        2.84      -12.68     25.35 o 
  16   1   3        0.05       35.25     30.80 o 
 -17   2   3        0.50      -11.49     22.97 o 
 -16   2   3        3.93        7.71     25.20 o 
 -15   2   3        2.42      -10.62     21.25 o 
 -14   2   3        6.76        7.45     21.49 o 
 -13   2   3       35.62       37.87     19.76 o 
 -12   2   3       10.94        6.03     17.81 o 
 -11   2   3     1318.37     1314.76     49.10 o 
 -10   2   3       47.02       51.80     12.00 o 
  -9   2   3     1074.41     1067.72     31.41 o 
  -8   2   3      922.90      929.28     27.82 o 
  -7   2   3     4124.42     3995.59     79.34 o 
  -6   2   3     2097.00     1875.38     36.22 o 
  -5   2   3     3839.58     4055.33     66.23 o 
  -4   2   3      308.69      356.21     12.89 o 
  -3   2   3      471.14      384.81     24.95 o 
  -2   2   3     7984.51     8943.31    167.50 o 
  -1   2   3     1024.39      978.99     27.32 o 
   0   2   3    25165.17    27289.98    487.99 o 
   1   2   3    24789.08    26049.82    391.48 o 
   2   2   3     2600.82     3374.78     70.44 o 
   3   2   3    11186.32    11877.92    221.64 o 
   4   2   3     1677.87     1614.28     42.58 o 
   5   2   3        5.80        7.75      5.43 o 
   6   2   3       21.65       19.36      9.87 o 
   7   2   3      123.95      163.00     16.84 o 
   8   2   3      647.44      665.85     24.05 o 
   9   2   3      493.50      457.84     49.08 o 
  10   2   3      290.28      283.70     25.65 o 
  11   2   3      125.34      113.78     21.27 o 
  12   2   3       38.65        3.21     26.18 o 
  13   2   3       19.97       63.09     24.57 o 
  14   2   3      165.61      209.45     33.94 o 
  15   2   3       48.45       47.21     32.99 o 
  16   2   3       13.01       49.46     60.95 o 
 -17   3   3      111.68      164.02     35.29 o 
 -16   3   3       11.72       10.07     24.70 o 
 -15   3   3       23.74       26.21     22.79 o 
 -14   3   3        0.04      -10.45     20.90 o 
 -13   3   3      100.45       86.13     25.84 o 
 -12   3   3       19.87       -9.56     19.11 o 
 -11   3   3     1502.05     1495.72     83.58 o 
 -10   3   3      100.32       86.46     15.53 o 
  -9   3   3     2831.82     2946.82     88.80 o 
  -8   3   3       33.85       46.83     12.51 o 
  -7   3   3     2080.71     2306.07     53.20 o 
  -6   3   3     2694.43     2585.81     46.51 o 
  -5   3   3        2.32       -1.51      4.95 o 
  -4   3   3      922.88      937.05     32.75 o 
  -3   3   3    18778.33    20235.67    364.96 o 
  -2   3   3      163.72      169.07     13.39 o 
  -1   3   3     1497.02     1667.48     58.37 o 
   0   3   3    28778.71    31051.75    422.61 o 
   1   3   3     4881.49     4996.57     82.97 o 
   2   3   3      505.33      558.32     19.96 o 
   3   3   3      693.18      915.27     28.14 o 
   4   3   3       14.41       27.17      7.98 o 
   5   3   3       23.51       12.63      7.51 o 
   6   3   3     9885.79    10854.76    181.17 o 
   7   3   3     4258.66     3872.50     90.77 o 
   8   3   3        6.77       -0.91      8.27 o 
   9   3   3       15.48       23.60     13.93 o 
  10   3   3      691.73      686.36     35.56 o 
  11   3   3        0.19       -7.10     14.21 o 
  12   3   3       15.26       -9.07     18.15 o 
  13   3   3        9.90       25.84     22.64 o 
  14   3   3        0.00       16.49     23.56 o 
  15   3   3        6.48        0.84     24.25 o 
  16   3   3        0.40       23.17     51.48 o 
 -17   4   3       69.93       83.21     32.30 o 
 -16   4   3       45.39      108.92     31.39 o 
 -15   4   3       17.02       11.25     23.87 o 
 -14   4   3        1.32      -10.67     21.34 o 
 -13   4   3      253.27      173.25     31.62 o 
 -12   4   3       91.31      121.01     27.66 o 
 -11   4   3        0.07       -8.50     17.00 o 
 -10   4   3        9.92       21.81     13.05 o 
  -9   4   3     1630.91     1543.06     70.72 o 
  -8   4   3      673.27      682.76     29.28 o 
  -7   4   3      105.44       91.14     14.08 o 
  -6   4   3     1997.42     2140.41     40.88 o 
  -5   4   3      193.38      242.79     16.54 o 
  -4   4   3     1041.68     1096.20     30.01 o 
  -3   4   3      277.10      241.00     14.38 o 
  -2   4   3     2446.96     2447.89     48.89 o 
  -1   4   3     6149.40     6710.68    128.46 o 
   0   4   3      584.89      798.59     33.39 o 
   1   4   3    10980.69    12724.69    177.89 o 
   2   4   3      147.07      205.86     12.69 o 
   3   4   3     2090.24     2224.91     51.86 o 
   4   4   3      115.59       91.95     11.36 o 
   5   4   3      723.43      635.80     19.89 o 
   6   4   3     1799.88     1882.78     39.54 o 
   7   4   3       17.62       17.15      8.13 o 
   8   4   3      320.26      290.70     18.20 o 
   9   4   3       30.64        5.99     13.58 o 
  10   4   3       80.33       58.75     17.61 o 
  11   4   3       28.39       19.20     19.60 o 
  12   4   3        0.99        3.27     20.89 o 
  13   4   3        8.08       -3.08     30.70 o 
  14   4   3        9.96       10.83     23.06 o 
  15   4   3        0.01      -11.96     23.91 o 
 -17   5   3       68.21       83.56     29.16 o 
 -16   5   3       10.44       21.04     25.62 o 
 -15   5   3      425.48      527.53     50.74 o 
 -14   5   3      263.55      254.39     37.11 o 
 -13   5   3      297.63      340.30     39.07 o 
 -12   5   3      113.98       91.79     26.43 o 
 -11   5   3      256.90      200.99     21.69 o 
 -10   5   3       52.34       36.13     14.58 o 
  -9   5   3       76.71       46.30     13.61 o 
  -8   5   3       30.79       44.81     12.62 o 
  -7   5   3       54.80       40.13     12.42 o 
  -6   5   3     1856.44     1810.15     45.52 o 
  -5   5   3      169.36      134.58     13.98 o 
  -4   5   3     4607.85     4884.06     89.88 o 
  -3   5   3       66.13       67.52     10.41 o 
  -2   5   3     3270.15     3389.60     63.44 o 
  -1   5   3     4430.84     4382.62     76.17 o 
   0   5   3     1941.53     2022.47     48.63 o 
   1   5   3      369.54      301.28     14.95 o 
   2   5   3     1447.87     1405.54     32.18 o 
   3   5   3     1424.21     1364.62     49.20 o 
   4   5   3     1214.22     1216.63     28.68 o 
   5   5   3      799.97      883.37     23.52 o 
   6   5   3      507.66      543.87     19.50 o 
   7   5   3       60.48       36.12      9.24 o 
   8   5   3      260.93      275.22     19.56 o 
   9   5   3     1151.33     1061.17     81.67 o 
  10   5   3       77.20       55.73     20.33 o 
  11   5   3      333.55      314.33     40.39 o 
  12   5   3       15.30       65.08     24.34 o 
  13   5   3        0.01       19.72     24.11 o 
  14   5   3        5.67       13.00     26.90 o 
  15   5   3       41.87       55.40     26.71 o 
 -16   6   3       27.33       33.23     29.05 o 
 -15   6   3        7.36        7.04     22.91 o 
 -14   6   3      647.19      589.90     51.90 o 
 -13   6   3       38.22       27.67     23.62 o 
 -12   6   3      107.86       94.45     27.60 o 
 -11   6   3      175.61      180.04     21.79 o 
 -10   6   3      272.16      304.37     24.70 o 
  -9   6   3      131.55       95.68     16.46 o 
  -8   6   3     2116.25     2066.33     54.34 o 
  -7   6   3      758.32      817.37     30.79 o 
  -6   6   3     2439.28     2370.78     66.52 o 
  -5   6   3     2226.45     2485.65     55.40 o 
  -4   6   3     4517.81     4716.92     88.52 o 
  -3   6   3      110.66       72.22      8.77 o 
  -2   6   3    13662.07    15608.14    221.44 o 
  -1   6   3    10979.58    11754.66    188.17 o 
   0   6   3      698.83      751.57     26.96 o 
   1   6   3     3245.04     3752.37     68.12 o 
   2   6   3      241.67      247.62     12.53 o 
   3   6   3     1361.60     1452.76     31.53 o 
   4   6   3     2057.63     2145.95     45.15 o 
   5   6   3      973.24     1015.53     23.44 o 
   6   6   3      238.82      230.76     15.80 o 
   7   6   3        8.86       -3.55      7.11 o 
   8   6   3       18.45       24.21      9.73 o 
   9   6   3      496.42      494.41     52.93 o 
  10   6   3       46.24       19.11     17.21 o 
  11   6   3        1.12        5.71     18.43 o 
  12   6   3       18.30        4.07     26.73 o 
  13   6   3        0.04      -11.71     23.42 o 
  14   6   3       61.76       39.62     25.30 o 
  15   6   3        5.20       22.34     32.08 o 
 -16   7   3      160.11      123.29     33.85 o 
 -15   7   3      300.19      258.69     38.42 o 
 -14   7   3       80.59       78.95     28.29 o 
 -13   7   3      190.81      216.46     34.38 o 
 -12   7   3        2.64       -1.02     23.15 o 
 -11   7   3      487.25      467.37     30.62 o 
 -10   7   3      176.08      158.12     21.00 o 
  -9   7   3      605.03      526.70     30.94 o 
  -8   7   3      225.94      288.17     31.18 o 
  -7   7   3     6587.57     7055.28    156.77 o 
  -6   7   3      942.72      940.47     37.42 o 
  -5   7   3     1829.88     1840.91     46.26 o 
  -4   7   3     6262.80     6712.69    115.59 o 
  -3   7   3     3261.34     3417.17     59.25 o 
  -2   7   3    10279.44    10794.23    157.75 o 
  -1   7   3     2753.62     2478.73     44.51 o 
   0   7   3     3135.46     3283.77     61.17 o 
   1   7   3    18261.80    19873.10    250.67 o 
   2   7   3     2693.38     2796.70     45.36 o 
   3   7   3       26.57       28.80      7.88 o 
   4   7   3      673.51      623.71     26.79 o 
   5   7   3        0.56       -0.62      5.58 o 
   6   7   3      825.27      863.82     25.83 o 
   7   7   3      451.77      489.07     18.23 o 
   8   7   3        4.64       -0.43     14.94 o 
   9   7   3      261.63      280.30     30.37 o 
  10   7   3       42.64       44.32     20.15 o 
  11   7   3        0.07       13.94     17.52 o 
  12   7   3       38.79       -7.81     15.61 o 
  13   7   3       84.57       93.63     27.06 o 
  14   7   3       14.62       50.43     25.02 o 
  15   7   3       11.74       52.41     28.09 o 
 -16   8   3       56.75       82.12     52.58 o 
 -15   8   3        2.19        6.35     25.51 o 
 -14   8   3       11.66        9.56     25.10 o 
 -13   8   3      573.87      534.32     48.64 o 
 -12   8   3      325.12      308.16     37.20 o 
 -11   8   3      852.08      756.46     44.75 o 
 -10   8   3       22.47        6.24     15.81 o 
  -9   8   3      186.23      219.64     22.89 o 
  -8   8   3     1675.96     1617.91     59.75 o 
  -7   8   3     1997.34     1609.83     46.39 o 
  -6   8   3      221.50      254.30     20.41 o 
  -5   8   3     1280.60     1224.15     34.61 o 
  -4   8   3      972.34     1075.69     28.32 o 
  -3   8   3     6293.38     7101.20    110.33 o 
  -2   8   3     1814.94     2101.44     41.10 o 
  -1   8   3    13857.45    15587.11    222.85 o 
   0   8   3     3199.68     3021.18     63.03 o 
   1   8   3     8960.93     9318.26    135.48 o 
   2   8   3     2284.43     2158.61     38.10 o 
   3   8   3      672.64      802.54     23.21 o 
   4   8   3      200.68      190.50     13.51 o 
   5   8   3      223.35      190.34     14.60 o 
   6   8   3      198.54      205.20     13.19 o 
   7   8   3      241.42      268.47     25.93 o 
   8   8   3      148.72      100.74     16.95 o 
   9   8   3       24.16       13.10     17.60 o 
  10   8   3        0.12       13.35     18.70 o 
  11   8   3      225.45      226.67     32.27 o 
  12   8   3        2.87       49.68     28.52 o 
  13   8   3      189.46       69.48     50.39 o 
  14   8   3        4.81       36.93     21.08 o 
  15   8   3        2.55       -0.96     33.48 o 
 -16   9   3      106.40       85.16     32.19 o 
 -15   9   3      346.53      293.52     41.74 o 
 -14   9   3        0.91       -0.71     22.22 o 
 -13   9   3       67.07       57.11     26.39 o 
 -12   9   3      129.80      217.97     26.12 o 
 -11   9   3      824.06      848.30     70.68 o 
 -10   9   3      588.82      593.57     35.00 o 
  -9   9   3       75.06       88.67     22.94 o 
  -8   9   3     1597.58     1383.38     47.67 o 
  -7   9   3      180.67      209.49     21.27 o 
  -6   9   3     1267.51     1229.81     39.29 o 
  -5   9   3      193.91      218.19     15.31 o 
  -4   9   3     7183.77     7977.70    124.41 o 
  -3   9   3    10236.05    10908.87    162.81 o 
  -2   9   3     2840.74     3001.32     60.76 o 
  -1   9   3      248.66      250.71     11.35 o 
   0   9   3     2335.27     2216.99     42.36 o 
   1   9   3     1540.52     1644.18     40.85 o 
   2   9   3     3364.44     3481.24     55.58 o 
   3   9   3       84.79       67.56     10.56 o 
   4   9   3      660.79      732.91     23.89 o 
   5   9   3       13.50       18.12      9.15 o 
   6   9   3      274.34      264.29     17.66 o 
   7   9   3      469.60      450.77     22.65 o 
   8   9   3      373.58      282.38     25.04 o 
   9   9   3        0.64       -7.53     15.06 o 
  10   9   3      161.63      147.49     26.70 o 
  11   9   3       90.40       67.37     24.16 o 
  12   9   3       85.36      158.41     29.53 o 
  13   9   3        0.66        5.83     26.70 o 
  14   9   3        0.77      -14.01     30.75 o 
  15   9   3        1.03        4.12     50.63 o 
 -16  10   3       82.33       51.31     40.90 o 
 -15  10   3      155.51      177.48     37.33 o 
 -14  10   3      161.54      120.89     48.23 o 
 -13  10   3      556.34      554.41     62.40 o 
 -12  10   3      155.32      163.74     24.19 o 
 -11  10   3      250.74      236.99     27.11 o 
 -10  10   3       24.16        7.57     16.39 o 
  -9  10   3       25.55       49.22     18.29 o 
  -8  10   3        0.72       27.67     15.77 o 
  -7  10   3       13.90       19.85     13.48 o 
  -6  10   3       71.88       41.98     10.86 o 
  -5  10   3     1216.93     1298.91     34.05 o 
  -4  10   3       13.12        3.60      9.96 o 
  -3  10   3     3343.43     3763.02     67.12 o 
  -2  10   3     5821.47     6151.86    110.02 o 
  -1  10   3      410.30      362.14     17.04 o 
   0  10   3     1093.06     1139.54     28.48 o 
   1  10   3      865.86     1046.34     24.90 o 
   2  10   3      300.22      293.51     14.34 o 
   3  10   3      808.49      800.19     23.71 o 
   4  10   3      630.22      590.42     22.56 o 
   5  10   3      536.88      538.40     23.14 o 
   6  10   3       29.36       44.03     11.97 o 
   7  10   3      622.20      653.59     34.59 o 
   8  10   3       82.26       71.07     17.39 o 
   9  10   3        6.24       15.23     14.91 o 
  10  10   3       72.46       54.36     22.24 o 
  11  10   3       66.76       46.56     22.71 o 
  12  10   3      132.49      116.43     28.37 o 
  13  10   3       24.06       31.98     31.67 o 
  14  10   3        2.46       21.07     30.88 o 
 -15  11   3      121.17      169.94     35.22 o 
 -14  11   3        2.14       28.44     24.82 o 
 -13  11   3       20.33       65.06     28.27 o 
 -12  11   3        0.80       -0.77     16.08 o 
 -11  11   3      101.30       79.91     22.99 o 
 -10  11   3       19.28       -1.51     14.10 o 
  -9  11   3      342.12      392.24     31.01 o 
  -8  11   3     1034.75      973.73     41.58 o 
  -7  11   3       65.91       83.70     19.12 o 
  -6  11   3      773.88      643.48     25.74 o 
  -5  11   3      138.08      143.69     14.84 o 
  -4  11   3      422.86      501.55     26.20 o 
  -3  11   3      594.30      645.03     23.58 o 
  -2  11   3     1209.51     1230.07     42.56 o 
  -1  11   3      251.91      301.72     24.40 o 
   0  11   3     2777.44     2630.99     50.48 o 
   1  11   3     1969.68     2058.04     43.21 o 
   2  11   3     5232.86     5319.26     80.40 o 
   3  11   3      140.56      132.98     11.69 o 
   4  11   3       67.10       78.31     12.00 o 
   5  11   3       90.78      110.73     14.16 o 
   6  11   3       16.56        1.34     11.16 o 
   7  11   3      127.32      160.69     17.54 o 
   8  11   3      490.59      494.29     31.48 o 
   9  11   3      120.58      175.93     22.70 o 
  10  11   3       16.93       26.23     16.86 o 
  11  11   3       28.96       61.03     38.41 o 
  12  11   3       14.80       66.41     34.70 o 
  13  11   3        0.21       17.64     39.16 o 
  14  11   3       92.43      126.14     42.65 o 
 -15  12   3       91.78       94.84     32.08 o 
 -14  12   3      168.12      165.78     40.16 o 
 -13  12   3      537.95      499.69     49.14 o 
 -12  12   3        0.75        5.81     18.70 o 
 -11  12   3       77.63       36.50     15.22 o 
 -10  12   3      129.12      116.94     29.83 o 
  -9  12   3      472.32      425.16     32.97 o 
  -8  12   3       77.31       77.98     19.89 o 
  -7  12   3      243.69      270.81     19.92 o 
  -6  12   3       66.96       55.49     13.48 o 
  -5  12   3      141.96      152.90     18.59 o 
  -4  12   3      134.36      126.36     14.65 o 
  -3  12   3     1260.16     1121.18     47.01 o 
  -2  12   3     1030.16     1027.05     25.58 o 
  -1  12   3      520.83      390.28     17.09 o 
   0  12   3     1130.23      900.75     34.75 o 
   1  12   3     1766.50     1953.39     42.91 o 
   2  12   3      725.77      678.76     22.57 o 
   3  12   3      778.68      863.64     25.20 o 
   4  12   3      177.95      157.55     13.27 o 
   5  12   3      495.06      447.14     22.89 o 
   6  12   3       78.27       89.25     14.63 o 
   7  12   3       34.10       18.69     16.89 o 
   8  12   3        6.57       11.23     14.89 o 
   9  12   3      466.99      518.46     60.82 o 
  10  12   3       82.23       32.24     22.28 o 
  11  12   3        8.11       39.44     29.52 o 
  12  12   3       49.48       35.28    110.53 o 
  13  12   3       27.05       40.07     52.74 o 
  14  12   3       29.78       25.53     39.53 o 
 -15  13   3        0.07       68.22     38.79 o 
 -14  13   3       53.90       88.42     32.18 o 
 -13  13   3      172.58      137.48     31.03 o 
 -12  13   3       15.23       14.61     25.56 o 
 -11  13   3     1110.16     1116.69     52.85 o 
 -10  13   3       86.29       50.83     19.60 o 
  -9  13   3        0.20        1.16     17.32 o 
  -8  13   3      400.65      411.25     31.22 o 
  -7  13   3      346.62      305.35     22.01 o 
  -6  13   3      122.87      134.38     17.07 o 
  -5  13   3        8.02       23.35     16.03 o 
  -4  13   3     2907.94     2887.26     59.92 o 
  -3  13   3      862.01      902.97     26.30 o 
  -2  13   3     4208.78     3846.31     82.14 o 
  -1  13   3      570.49      561.23     20.77 o 
   0  13   3     6035.88     5849.21     89.25 o 
   1  13   3     3528.23     3227.31    127.18 o 
   2  13   3      130.37      123.86     12.87 o 
   3  13   3      167.30      211.15     15.83 o 
   4  13   3     1164.12     1024.97     29.48 o 
   5  13   3       37.72       60.35     13.95 o 
   6  13   3     1151.94     1251.21     44.18 o 
   7  13   3      217.32      254.74     31.11 o 
   8  13   3      154.44      130.74     26.62 o 
   9  13   3      286.06      265.00     33.36 o 
  10  13   3      177.21      149.68     29.07 o 
  11  13   3        7.01      -12.36     24.72 o 
  12  13   3       23.33       59.67     34.37 o 
  13  13   3       10.18       15.45     34.88 o 
 -14  14   3        0.81       45.24     40.83 o 
 -13  14   3       37.74       73.04     27.51 o 
 -12  14   3       16.94        8.98     19.06 o 
 -11  14   3        0.17       21.36     18.47 o 
 -10  14   3      202.15      220.73     27.35 o 
  -9  14   3      137.77      125.22     27.53 o 
  -8  14   3      110.31       93.00     21.12 o 
  -7  14   3      559.30      578.74     35.68 o 
  -6  14   3        6.61       -6.24     12.48 o 
  -5  14   3      136.13      117.93     16.94 o 
  -4  14   3      945.31      855.49     26.43 o 
  -3  14   3     1096.51     1163.69     28.83 o 
  -2  14   3      408.37      399.37     24.83 o 
  -1  14   3     1861.65     1732.98     38.10 o 
   0  14   3      465.35      486.17     22.46 o 
   1  14   3      704.12      714.87     27.42 o 
   2  14   3      156.63      190.63     16.91 o 
   3  14   3       13.02       -5.02     10.04 o 
   4  14   3      334.15      382.66     24.53 o 
   5  14   3        3.36       -2.17     12.16 o 
   6  14   3        5.58       -2.26     15.30 o 
   7  14   3       59.66       64.48     24.65 o 
   8  14   3       91.63       74.83     24.00 o 
   9  14   3      138.97      145.13     28.62 o 
  10  14   3        6.90       13.04     27.33 o 
  11  14   3       26.60       33.68     23.74 o 
  12  14   3       74.24      122.66     41.97 o 
  13  14   3        3.19        2.54     64.00 o 
 -14  15   3       56.17      114.76     44.38 o 
 -13  15   3        0.09       58.68     22.52 o 
 -12  15   3        0.59        4.01     23.81 o 
 -11  15   3      532.79      517.46     39.41 o 
 -10  15   3       22.88       25.51     24.59 o 
  -9  15   3       70.05       52.17     20.84 o 
  -8  15   3       23.71       24.85     18.60 o 
  -7  15   3        4.31       16.84     18.17 o 
  -6  15   3     1081.99     1012.81     62.18 o 
  -5  15   3      894.57      862.63     52.38 o 
  -4  15   3      152.22      142.16     18.66 o 
  -3  15   3     1902.51     1710.35     37.37 o 
  -2  15   3     1626.67     1541.79     36.70 o 
  -1  15   3      410.97      436.08     27.01 o 
   0  15   3        1.19        0.83     10.12 o 
   1  15   3       30.06       43.61     15.20 o 
   2  15   3      594.37      633.81     32.83 o 
   3  15   3      124.59       87.57     17.37 o 
   4  15   3       22.79       18.35     13.93 o 
   5  15   3     1230.52     1329.54     40.93 o 
   6  15   3      223.82      258.30     33.27 o 
   7  15   3      150.78      173.29     28.65 o 
   8  15   3      370.26      351.12     40.38 o 
   9  15   3     1014.64      980.94     58.88 o 
  10  15   3       41.12        8.95     22.34 o 
  11  15   3      112.47      142.88     31.34 o 
  12  15   3       36.70       34.47     51.73 o 
  13  15   3        1.33      -17.17     34.34 o 
 -13  16   3      302.01      371.62     36.50 o 
 -12  16   3      248.39      248.98     33.82 o 
 -11  16   3      332.54      258.47     46.16 o 
 -10  16   3      352.49      372.41     34.53 o 
  -9  16   3       11.25       -1.30     24.33 o 
  -8  16   3      248.66      256.62     28.37 o 
  -7  16   3      595.59      540.49     74.10 o 
  -6  16   3        7.67       36.30     13.70 o 
  -5  16   3      127.00      131.18     33.22 o 
  -4  16   3     1229.17     1075.02     40.00 o 
  -3  16   3        3.97        3.21      8.66 o 
  -2  16   3     5270.14     5246.98     96.35 o 
  -1  16   3      389.63      506.02     23.63 o 
   0  16   3     4619.46     4394.86     83.03 o 
   1  16   3     2352.13     2517.62     76.15 o 
   2  16   3     1589.82     1532.87     50.05 o 
   3  16   3       22.55       23.38     13.85 o 
   4  16   3       64.47       65.98     16.63 o 
   5  16   3     1193.18     1196.19     40.63 o 
   6  16   3      113.06      131.11     18.98 o 
   7  16   3       36.18       35.88     22.61 o 
   8  16   3        5.10       36.64     22.46 o 
   9  16   3      718.20      722.87     53.99 o 
  10  16   3       25.95       23.66     23.75 o 
  11  16   3       85.77      107.39     29.06 o 
  12  16   3      134.48      169.71     95.05 o 
 -13  17   3        3.31       16.05     24.18 o 
 -12  17   3       95.95      165.82     27.70 o 
 -11  17   3       16.53       43.43     19.07 o 
 -10  17   3      607.39      538.43     46.68 o 
  -9  17   3      229.23      250.84     33.31 o 
  -8  17   3     1940.04     1970.59    140.57 o 
  -7  17   3      681.78      663.16     46.20 o 
  -6  17   3     1046.90     1028.81     67.34 o 
  -5  17   3     1849.28     1633.55     51.59 o 
  -4  17   3     1038.81      911.35     32.70 o 
  -3  17   3      489.35      503.59     25.67 o 
  -2  17   3        0.29       -2.89     10.99 o 
  -1  17   3       51.12       34.32     13.92 o 
   0  17   3     3573.27     3415.88     70.80 o 
   1  17   3      613.77      620.68     45.95 o 
   2  17   3     3928.75     3786.47     88.06 o 
   3  17   3     1083.02     1103.14     44.64 o 
   4  17   3     4625.34     4610.47     89.99 o 
   5  17   3     1352.84     1242.68     88.18 o 
   6  17   3      257.84      273.82     28.44 o 
   7  17   3      125.60      140.85     24.00 o 
   8  17   3      384.61      446.18     43.99 o 
   9  17   3       75.52      123.47     29.41 o 
  10  17   3      262.94      318.11     40.69 o 
  11  17   3      196.81      204.90     36.65 o 
  12  17   3       20.06       15.99     35.26 o 
 -12  18   3       41.50       94.28     27.67 o 
 -11  18   3        0.97       15.86     20.92 o 
 -10  18   3      550.49      474.51     37.40 o 
  -9  18   3        4.76       20.80     19.46 o 
  -8  18   3      364.37      360.12     33.66 o 
  -7  18   3      187.02      265.99     29.17 o 
  -6  18   3     2255.35     2017.76     66.36 o 
  -5  18   3      282.32      307.48     23.64 o 
  -4  18   3       51.71       28.29     11.39 o 
  -3  18   3        0.14       -4.84      9.69 o 
  -2  18   3      605.46      652.64     40.47 o 
  -1  18   3     3604.31     3043.30     89.10 o 
   0  18   3     1594.27     1579.54     51.59 o 
   1  18   3       47.47       36.68     18.87 o 
   2  18   3     1296.13     1135.86     44.85 o 
   3  18   3       56.17      102.68     20.91 o 
   4  18   3     1323.46     1381.76     43.98 o 
   5  18   3      186.13      207.40     22.36 o 
   6  18   3        5.72       17.06     19.22 o 
   7  18   3      295.23      381.93     33.81 o 
   8  18   3       55.50      124.32     24.25 o 
   9  18   3      206.87      295.19     39.10 o 
  10  18   3      440.45      485.04     48.36 o 
  11  18   3        0.86        5.98     24.45 o 
 -12  19   3       49.99       28.69     26.64 o 
 -11  19   3       41.20        5.56     33.89 o 
 -10  19   3        0.05       -6.33     22.27 o 
  -9  19   3       12.66       43.37     21.42 o 
  -8  19   3        5.56       -8.61     20.23 o 
  -7  19   3      269.74      278.38     31.31 o 
  -6  19   3      118.74      111.30     19.75 o 
  -5  19   3        7.55       33.81     18.23 o 
  -4  19   3      182.83      203.09     27.97 o 
  -3  19   3     1127.79      913.49     46.70 o 
  -2  19   3      205.80      179.53     26.35 o 
  -1  19   3       32.08       68.92     17.65 o 
   0  19   3      144.31      159.57     22.96 o 
   1  19   3       35.78       65.01     19.02 o 
   2  19   3      653.04      664.73     62.53 o 
   3  19   3      221.61      207.01     25.84 o 
   4  19   3      513.07      516.12     35.94 o 
   5  19   3        0.94        1.79     15.68 o 
   6  19   3      810.84      790.69     45.81 o 
   7  19   3        5.99       15.05     19.86 o 
   8  19   3      284.09      324.04     33.95 o 
   9  19   3       27.73       80.97     22.45 o 
  10  19   3       41.49       53.46     28.07 o 
 -11  20   3        0.30       16.82     26.56 o 
 -10  20   3      276.31      373.12     43.96 o 
  -9  20   3        0.14       11.58     26.96 o 
  -8  20   3       13.85       11.64     27.12 o 
  -7  20   3       63.33       79.39     26.83 o 
  -6  20   3       70.37       35.76     27.50 o 
  -5  20   3        0.42       37.37     18.87 o 
  -4  20   3      186.69      223.80     35.56 o 
  -3  20   3      218.66      198.30     26.11 o 
  -2  20   3       36.51       15.49     15.10 o 
  -1  20   3      117.88      109.82     30.45 o 
   0  20   3     1008.77      944.07     56.95 o 
   1  20   3     1081.83     1101.83     47.01 o 
   2  20   3      365.88      412.70     38.84 o 
   3  20   3     1083.73     1157.09     76.15 o 
   4  20   3      541.16      524.61     37.21 o 
   5  20   3       93.27       70.18     18.71 o 
   6  20   3      437.78      475.90     46.85 o 
   7  20   3       53.62       87.76     22.48 o 
   8  20   3        0.74       -2.76     37.86 o 
   9  20   3       24.07       28.45     26.79 o 
  10  20   3       56.40      120.28     34.39 o 
 -10  21   3       23.94       32.39     32.52 o 
  -9  21   3       68.10       80.53     34.15 o 
  -8  21   3       27.51       79.19     35.23 o 
  -7  21   3        0.95       35.23     32.45 o 
  -6  21   3       31.36       95.64     27.86 o 
  -5  21   3      315.24      256.33     29.31 o 
  -4  21   3     1618.08     1386.27     53.34 o 
  -3  21   3        3.43       13.44     18.78 o 
  -2  21   3        4.42        9.02     24.65 o 
  -1  21   3        4.76       -6.20     12.40 o 
   0  21   3      415.91      282.44     50.92 o 
   1  21   3      186.46      211.80     26.80 o 
   2  21   3       53.02       25.66     16.87 o 
   3  21   3       23.44       36.55     19.12 o 
   4  21   3      263.03      315.14     31.61 o 
   5  21   3        2.81        9.54     19.55 o 
   6  21   3      239.37      182.44     28.36 o 
   7  21   3       11.24       16.92     19.96 o 
   8  21   3        4.64       25.17     19.89 o 
   9  21   3       36.31       63.60     32.35 o 
  -9  22   3       29.30       58.03     33.59 o 
  -8  22   3      242.62      314.61     93.55 o 
  -7  22   3      455.38      429.96     52.89 o 
  -6  22   3       49.24       73.17     65.06 o 
  -5  22   3      361.09      445.37     40.95 o 
  -4  22   3     1815.31     1715.28     59.47 o 
  -3  22   3        0.20       -3.90     26.35 o 
  -2  22   3      598.67      700.84     49.22 o 
  -1  22   3      344.04      353.55     41.69 o 
   0  22   3      488.09      406.46     46.16 o 
   1  22   3        0.25        0.63     20.77 o 
   2  22   3      247.57      227.92     37.76 o 
   3  22   3        3.64       -8.27     16.54 o 
   4  22   3      106.85       97.10     27.05 o 
   5  22   3        9.87       -8.15     25.74 o 
   6  22   3       94.13      109.60     25.29 o 
   7  22   3       17.89       -9.28     18.56 o 
   8  22   3      107.90      147.27     27.21 o 
  -8  23   3       35.64       96.67     36.51 o 
  -7  23   3      153.91      125.21     39.10 o 
  -6  23   3       44.57       40.46     46.13 o 
  -5  23   3       98.42        9.61     58.55 o 
  -4  23   3      418.04      405.79     54.94 o 
  -3  23   3      548.34      645.10     57.77 o 
  -2  23   3      428.81      470.77     51.48 o 
  -1  23   3      302.62      401.35     41.46 o 
   0  23   3      231.61      231.03     48.03 o 
   1  23   3      187.37      199.84     38.74 o 
   2  23   3      298.59      276.53     36.18 o 
   3  23   3       47.63       58.63     20.07 o 
   4  23   3      198.25      228.40     29.00 o 
   5  23   3       13.09       43.53     25.61 o 
   6  23   3       48.32       70.53     28.16 o 
   7  23   3        0.09      -10.14     20.29 o 
  -7  24   3        3.14       32.13     34.04 o 
  -6  24   3       35.27       39.00     31.26 o 
  -5  24   3      303.88      371.30     71.62 o 
  -4  24   3      722.82      806.04     65.56 o 
  -3  24   3      232.10      213.83     38.78 o 
  -2  24   3        0.60       26.07     25.46 o 
  -1  24   3      173.09      164.70     70.41 o 
   0  24   3      322.64      332.15     46.11 o 
   1  24   3       53.06      134.39     33.57 o 
   2  24   3      332.27      277.28     36.56 o 
   3  24   3      108.73      120.03     30.28 o 
   4  24   3      294.86      366.03     35.81 o 
   5  24   3      196.48      243.90     37.42 o 
   6  24   3       36.90       14.47     27.93 o 
  -5  25   3       41.99       63.70     44.07 o 
  -4  25   3       34.69       42.15     58.75 o 
  -3  25   3        1.65      102.55     30.75 o 
  -2  25   3      454.91      591.15     59.65 o 
  -1  25   3       62.49      113.16     33.41 o 
   0  25   3      127.64      105.56     32.94 o 
   1  25   3       65.80      161.39     36.45 o 
   2  25   3      137.52      133.30     36.09 o 
   3  25   3        4.19        6.25     24.97 o 
   4  25   3       23.69       29.75     29.94 o 
  -3  26   3      276.20      311.16     56.19 o 
  -2  26   3        4.71       31.09     28.19 o 
  -1  26   3       21.41       15.33     29.94 o 
   0  26   3       44.85       58.57     54.59 o 
   1  26   3       12.08       44.49     28.18 o 
 -17   0   4       14.02       95.96     47.08 o 
 -16   0   4      160.35      175.69     62.80 o 
 -15   0   4        1.13      -16.43     32.85 o 
 -14   0   4        1.06       29.32     30.03 o 
 -13   0   4      211.50      259.46     66.56 o 
 -12   0   4       22.57       14.34     29.05 o 
 -11   0   4      388.36      328.25     87.09 o 
 -10   0   4        1.80      -15.63     31.25 o 
  -9   0   4     2351.40     2301.85     60.02 o 
  -8   0   4      175.83      213.68     17.41 o 
  -7   0   4     3698.86     4083.41    151.50 o 
  -6   0   4     7626.68     8405.22    197.95 o 
  -5   0   4     4244.00     4319.59    109.44 o 
  -4   0   4    11954.11    12676.02    285.38 o 
  -3   0   4       56.85       46.08     22.34 o 
  -2   0   4     9385.47    10738.11    252.21 o 
  -1   0   4    10210.09    10919.67    358.58 o 
   0   0   4     2555.72     2784.13    107.17 o 
   1   0   4     5191.85     6200.99    140.14 o 
   2   0   4    17035.44    19024.07    615.00 o 
   4   0   4     6499.59     7509.72    267.74 o 
   5   0   4     4770.42     5197.06    201.43 o 
   6   0   4    93869.70    99838.43   2196.69 o 
   7   0   4        0.67        0.21     14.25 o 
   8   0   4        0.33       -7.37     14.74 o 
   9   0   4     1021.91     1074.58     57.15 o 
  10   0   4      100.16      105.01     28.04 o 
  11   0   4      256.32      324.29     51.83 o 
  12   0   4      503.67      554.61     52.80 o 
  13   0   4       63.14      121.00     53.39 o 
  14   0   4        5.59       20.83     41.67 o 
  15   0   4        0.14       31.95     47.68 o 
 -17   1   4        2.27       12.98     29.22 o 
 -16   1   4       57.35       13.88     29.70 o 
 -15   1   4      117.01      104.85     34.81 o 
 -14   1   4       43.08       36.55     23.22 o 
 -13   1   4        0.74       12.75     20.87 o 
 -12   1   4      108.50      118.45     31.08 o 
 -11   1   4      194.33      144.15     27.17 o 
 -10   1   4     1732.72     1770.75     47.94 o 
  -9   1   4     1494.08     1623.32     35.68 o 
  -8   1   4     3730.91     3835.79     66.59 o 
  -7   1   4     5262.85     5639.42     90.26 o 
  -6   1   4       85.48       73.83      9.56 o 
  -5   1   4     1988.15     1845.47     39.55 o 
  -4   1   4     2246.74     2268.11     45.30 o 
  -3   1   4      223.48      171.56     29.52 o 
  -2   1   4     1375.46     1289.49     46.53 o 
  -1   1   4     3576.41     4163.60     84.96 o 
   0   1   4    12030.05    12531.32    230.97 o 
   1   1   4     8043.18     8222.50    128.05 o 
   2   1   4      571.30      700.66     39.71 o 
   3   1   4       55.57       65.91     15.40 o 
   4   1   4     2077.32     1842.58     63.37 o 
   5   1   4       25.72       -4.31     15.38 o 
   6   1   4    43469.17    46174.92    730.73 o 
   7   1   4      253.43      298.92     21.58 o 
   8   1   4     1196.60     1248.00     41.44 o 
   9   1   4      254.03      283.12     41.75 o 
  10   1   4     1739.07     1627.24     53.22 o 
  11   1   4        0.17       -4.47     15.50 o 
  12   1   4      157.55      175.42     31.58 o 
  13   1   4      219.48      185.67     31.83 o 
  14   1   4       43.35       31.43     34.16 o 
  15   1   4       14.32       75.22     34.56 o 
 -17   2   4        9.78       -4.86     28.25 o 
 -16   2   4       19.05      -10.26     22.56 o 
 -15   2   4        0.04        4.07     24.20 o 
 -14   2   4       15.47       81.58     51.10 o 
 -13   2   4        4.53       26.56     22.34 o 
 -12   2   4      332.60      497.35     43.07 o 
 -11   2   4      673.52      675.89     46.08 o 
 -10   2   4      264.69      254.77     21.63 o 
  -9   2   4     3816.17     3868.06     81.72 o 
  -8   2   4      407.48      377.50     22.34 o 
  -7   2   4      413.89      439.34     17.13 o 
  -6   2   4      405.52      416.91     17.80 o 
  -5   2   4     7948.41     8753.96    144.51 o 
  -4   2   4     1716.83     1881.33    107.02 o 
  -3   2   4      828.31      854.59     28.38 o 
  -2   2   4     1890.37     1928.45     46.82 o 
  -1   2   4     2334.53     2488.11     55.61 o 
   0   2   4     3368.75     3188.37     67.62 o 
   1   2   4     7169.19     7891.53    110.74 o 
   2   2   4     2659.66     2936.92     64.79 o 
   3   2   4      827.73      853.12     30.35 o 
   4   2   4       12.23       15.87      9.37 o 
   5   2   4      384.68      419.78     25.71 o 
   6   2   4      191.64      167.75     19.33 o 
   7   2   4       94.54       87.35     11.28 o 
   8   2   4     1384.69     1435.51     37.28 o 
   9   2   4       10.04       23.99     14.39 o 
  10   2   4      734.32      763.83     38.17 o 
  11   2   4      130.65      173.52     23.73 o 
  12   2   4        1.75       -9.88     19.77 o 
  13   2   4        0.45       -2.79     19.83 o 
  14   2   4       24.02       24.17     31.51 o 
  15   2   4        4.04        8.07     28.62 o 
 -17   3   4        0.83        4.24     27.31 o 
 -16   3   4      168.38      188.86     36.38 o 
 -15   3   4        4.64       -0.97     24.61 o 
 -14   3   4      293.01      265.26     37.28 o 
 -13   3   4        1.86       15.38     21.85 o 
 -12   3   4      191.05      207.43     32.35 o 
 -11   3   4        4.05       48.81     24.55 o 
 -10   3   4      254.64      245.28     21.13 o 
  -9   3   4       71.14       70.43     14.48 o 
  -8   3   4      886.19      858.10     52.84 o 
  -7   3   4     8159.17     9070.85    137.80 o 
  -6   3   4      866.21      730.48     21.03 o 
  -5   3   4     1966.67     1707.65     41.90 o 
  -4   3   4     1529.35     1538.52     42.78 o 
  -3   3   4       67.69       82.06     11.67 o 
  -2   3   4     2624.59     3046.35     66.66 o 
  -1   3   4     1606.84     1637.97     40.46 o 
   0   3   4      947.26      859.77     25.83 o 
   1   3   4     1463.92     1587.43     28.32 o 
   2   3   4      340.13      286.05     23.18 o 
   3   3   4      309.70      399.68     19.63 o 
   4   3   4     1740.03     1749.53     47.03 o 
   5   3   4     1687.75     1812.39     44.16 o 
   6   3   4        0.87       -4.02      8.05 o 
   7   3   4      106.87      118.85     12.87 o 
   8   3   4       20.86        7.99      8.57 o 
   9   3   4      350.02      339.69     31.03 o 
  10   3   4       10.99       22.74     15.71 o 
  11   3   4        1.23       37.14     19.61 o 
  12   3   4        6.97       17.75     20.70 o 
  13   3   4        0.75       -6.53     20.22 o 
  14   3   4        0.96       36.66     24.68 o 
  15   3   4        0.10        6.90     30.48 o 
 -17   4   4       25.19       41.92     40.31 o 
 -16   4   4      234.27      202.83     35.62 o 
 -15   4   4        5.12       41.53     25.34 o 
 -14   4   4      246.20      269.55     38.22 o 
 -13   4   4      593.50      480.11     44.83 o 
 -12   4   4      313.69      367.44     39.42 o 
 -11   4   4      502.21      555.56     75.79 o 
 -10   4   4      806.48      793.97     56.54 o 
  -9   4   4       36.85       22.82     13.23 o 
  -8   4   4      424.42      339.04     22.77 o 
  -7   4   4      178.26      142.91     16.40 o 
  -6   4   4     1154.20     1077.45     26.65 o 
  -5   4   4     2520.31     2448.06     65.13 o 
  -4   4   4      124.50      119.40     12.93 o 
  -3   4   4     1165.78     1050.38     33.16 o 
  -2   4   4     1079.02     1208.06     34.01 o 
  -1   4   4     4709.02     4897.05     98.40 o 
   0   4   4      534.21      465.77     20.08 o 
   1   4   4      929.93      813.26     19.03 o 
   2   4   4      153.64      176.24     13.02 o 
   3   4   4        2.37       12.44      8.84 o 
   4   4   4     1529.01     1594.45     44.24 o 
   5   4   4       94.28      141.70     13.93 o 
   6   4   4     2214.45     2107.19     44.29 o 
   7   4   4     1159.05     1105.48     54.87 o 
   8   4   4       14.61        3.53      8.99 o 
   9   4   4      116.62      128.39     38.23 o 
  10   4   4       99.99      105.22     24.85 o 
  11   4   4      216.92      239.92     31.28 o 
  12   4   4        0.62       -0.99     18.97 o 
  13   4   4       44.87       75.35     26.00 o 
  14   4   4        0.72      -10.39     20.77 o 
  15   4   4       36.05       28.33     33.59 o 
 -17   5   4       46.37       -7.83     23.62 o 
 -16   5   4        8.10       -6.70     22.79 o 
 -15   5   4       18.52      -10.76     22.53 o 
 -14   5   4       50.08       39.51     25.33 o 
 -13   5   4       15.82       -9.62     19.24 o 
 -12   5   4      197.98      170.01     29.47 o 
 -11   5   4      426.93      361.53     26.71 o 
 -10   5   4        1.71       16.86     13.55 o 
  -9   5   4       55.78       94.21     16.74 o 
  -8   5   4      484.54      418.11     28.77 o 
  -7   5   4      304.91      258.03     16.07 o 
  -6   5   4     1991.56     2220.68     64.54 o 
  -5   5   4       35.85       45.39     13.19 o 
  -4   5   4     6340.56     7288.19    127.57 o 
  -3   5   4     2170.07     2580.02     53.64 o 
  -2   5   4     1517.20     1454.23     39.21 o 
  -1   5   4      222.65      247.41     13.60 o 
   0   5   4     6475.64     6833.42    166.50 o 
   1   5   4     2188.00     2013.06     50.06 o 
   2   5   4     1504.59     1828.80     35.83 o 
   3   5   4     1037.39     1265.57     36.78 o 
   4   5   4       15.14       27.96     10.67 o 
   5   5   4      374.74      434.44     21.23 o 
   6   5   4      907.89      916.87     26.26 o 
   7   5   4      478.57      477.21     35.04 o 
   8   5   4      581.47      523.59     22.55 o 
   9   5   4       39.09       22.42     14.84 o 
  10   5   4       75.33       18.96     32.36 o 
  11   5   4       11.43       -7.64     18.06 o 
  12   5   4       37.71       57.69     23.25 o 
  13   5   4       11.16        4.51     21.48 o 
  14   5   4       19.86       18.29     24.54 o 
  15   5   4        3.85       -2.17     25.88 o 
 -17   6   4       59.48       87.95     31.20 o 
 -16   6   4      113.77       80.38     36.84 o 
 -15   6   4      225.01      233.48     38.69 o 
 -14   6   4        0.33      -10.51     21.01 o 
 -13   6   4       41.94       12.95     21.59 o 
 -12   6   4       25.87        7.96     21.24 o 
 -11   6   4       18.46       12.73     14.73 o 
 -10   6   4        1.75        2.01     17.42 o 
  -9   6   4        1.48       -6.47     13.36 o 
  -8   6   4        8.84       -4.67     15.44 o 
  -7   6   4      579.57      559.49     27.41 o 
  -6   6   4       81.14       91.82     14.73 o 
  -5   6   4     2961.57     3044.58     65.14 o 
  -4   6   4     1200.67     1029.08     34.87 o 
  -3   6   4     3101.99     3150.06     63.43 o 
  -2   6   4    13745.28    14187.87    264.61 o 
  -1   6   4      816.14      710.30     23.55 o 
   0   6   4      104.37      173.76     20.31 o 
   1   6   4     1145.53     1100.70     34.79 o 
   2   6   4     2154.67     2001.76     53.84 o 
   3   6   4      122.58       88.23     11.97 o 
   4   6   4     3662.59     3764.96     74.67 o 
   5   6   4       18.65       28.66      9.83 o 
   6   6   4      145.88      155.45     12.72 o 
   7   6   4       11.72       -3.92      7.84 o 
   8   6   4       45.02       31.11     10.79 o 
   9   6   4      213.01      222.71     29.11 o 
  10   6   4       19.32       -0.55     18.57 o 
  11   6   4      160.93      110.90     36.90 o 
  12   6   4       19.12       11.98     15.71 o 
  13   6   4        0.01       10.85     22.50 o 
  14   6   4        0.18        3.39     51.04 o 
  15   6   4        4.84       13.10     25.45 o 
 -16   7   4        2.38       29.05     28.26 o 
 -15   7   4      736.48      614.70     55.15 o 
 -14   7   4      134.08      153.53     33.30 o 
 -13   7   4      394.47      518.26     47.78 o 
 -12   7   4       19.56        6.62     23.27 o 
 -11   7   4      106.24      100.27     19.98 o 
 -10   7   4        0.87       -7.11     14.22 o 
  -9   7   4       71.81       92.83     18.44 o 
  -8   7   4      203.46      220.57     21.67 o 
  -7   7   4        0.22       -4.95      9.89 o 
  -6   7   4       15.09        6.22     16.16 o 
  -5   7   4      572.28      725.48     35.35 o 
  -4   7   4      817.84      873.20     29.43 o 
  -3   7   4      276.61      276.89     17.50 o 
  -2   7   4     5465.91     5501.21    113.18 o 
  -1   7   4        0.08        1.75      6.09 o 
   0   7   4      952.63      913.43     32.19 o 
   1   7   4     2743.98     2623.66     54.44 o 
   2   7   4        6.88       15.33      6.92 o 
   3   7   4        0.22       19.12      7.88 o 
   4   7   4      306.20      300.22     17.43 o 
   5   7   4       10.09       -4.03      8.06 o 
   6   7   4       51.91       40.46     11.18 o 
   7   7   4        6.47       11.93     10.87 o 
   8   7   4       13.63       24.10     15.97 o 
   9   7   4       54.70       50.09     19.15 o 
  10   7   4       22.66       31.86     20.25 o 
  11   7   4        3.73       29.19     20.68 o 
  12   7   4       29.36       72.49     32.73 o 
  13   7   4       62.31       50.84     22.63 o 
  14   7   4       73.44       32.00     45.22 o 
  15   7   4       15.69      103.61     40.92 o 
 -16   8   4       34.36       48.36     42.78 o 
 -15   8   4        6.46       22.00     25.79 o 
 -14   8   4       14.47       22.83     25.38 o 
 -13   8   4       80.91       72.58     27.34 o 
 -12   8   4        0.16        6.85     21.41 o 
 -11   8   4      191.89      237.67     24.97 o 
 -10   8   4       12.65       -7.67     15.33 o 
  -9   8   4     1111.15     1007.84     40.43 o 
  -8   8   4      706.01      719.08     42.72 o 
  -7   8   4      312.50      298.34     23.70 o 
  -6   8   4      197.98      250.19     20.47 o 
  -5   8   4      432.32      436.78     40.81 o 
  -4   8   4     8294.69     9310.29    161.32 o 
  -3   8   4     2834.24     3306.89     67.76 o 
  -2   8   4      866.81      685.64     21.40 o 
  -1   8   4     4042.52     4394.28     80.64 o 
   0   8   4     3521.70     4144.90     92.11 o 
   1   8   4     2576.49     2403.49     52.23 o 
   2   8   4      507.78      573.52     24.15 o 
   3   8   4       37.89       14.23      7.13 o 
   4   8   4      504.67      479.86     19.58 o 
   5   8   4       35.14       21.51      9.06 o 
   6   8   4      588.55      572.40     22.53 o 
   7   8   4      413.72      469.91     25.76 o 
   8   8   4      415.23      403.33     33.55 o 
   9   8   4       20.14       30.66     18.18 o 
  10   8   4       87.50       58.63     22.88 o 
  11   8   4        3.44       18.73     20.15 o 
  12   8   4       75.16       34.58     34.68 o 
  13   8   4        8.54       11.87     28.81 o 
  14   8   4        0.12       -3.95     28.69 o 
 -16   9   4      152.86      128.87     39.53 o 
 -15   9   4       69.04       84.10     29.37 o 
 -14   9   4       54.79       76.59     27.36 o 
 -13   9   4      194.56      210.91     44.37 o 
 -12   9   4      665.38      618.54     38.09 o 
 -11   9   4        0.04       -7.65     15.30 o 
 -10   9   4        8.34        8.29     16.79 o 
  -9   9   4     1510.71     1358.44     58.51 o 
  -8   9   4       51.94       37.98     18.62 o 
  -7   9   4     1251.51     1273.92     50.51 o 
  -6   9   4      373.16      601.03     29.60 o 
  -5   9   4     2122.03     1783.69     70.64 o 
  -4   9   4     7058.13     8185.28    145.66 o 
  -3   9   4      152.40      201.07     14.35 o 
  -2   9   4      628.97      598.27     22.98 o 
  -1   9   4      698.15      618.80     16.99 o 
   0   9   4    14968.60    17560.46    324.73 o 
   1   9   4      103.82      100.82     16.07 o 
   2   9   4      676.16      653.61     28.77 o 
   3   9   4     4021.06     3970.55     63.29 o 
   4   9   4     2690.28     2684.85     54.84 o 
   5   9   4        3.74        7.95      8.87 o 
   6   9   4      127.79      145.01     22.20 o 
   7   9   4       65.55       65.98     15.36 o 
   8   9   4      543.41      520.68     37.83 o 
   9   9   4       64.69       42.77     19.68 o 
  10   9   4       32.91       82.45     23.25 o 
  11   9   4        3.45       -9.80     19.60 o 
  12   9   4      302.10      348.11     52.48 o 
  13   9   4       50.36       32.61     32.14 o 
  14   9   4       63.83       42.77     37.65 o 
 -16  10   4      237.88      291.14     42.19 o 
 -15  10   4      103.50      133.00     33.84 o 
 -14  10   4       33.00       59.22     62.91 o 
 -13  10   4      578.67      549.39     50.14 o 
 -12  10   4      565.60      664.06     40.21 o 
 -11  10   4     1030.72     1077.51     68.43 o 
 -10  10   4       71.20       70.33     18.52 o 
  -9  10   4      195.96      250.98     26.71 o 
  -8  10   4     5461.48     5247.56    115.48 o 
  -7  10   4       37.14       58.09     16.99 o 
  -6  10   4     3274.31     2982.81     78.93 o 
  -5  10   4      455.72      425.95     25.73 o 
  -4  10   4      638.82      523.95     21.80 o 
  -3  10   4      101.88      116.61     12.65 o 
  -2  10   4     2652.21     3274.18     66.65 o 
  -1  10   4     4745.55     5135.85     80.22 o 
   0  10   4     1440.47     1701.82     40.37 o 
   1  10   4      799.88      787.16     33.96 o 
   2  10   4        4.95        8.93      8.72 o 
   3  10   4       62.09       92.37      9.82 o 
   4  10   4      757.74      669.22     24.46 o 
   5  10   4       87.54       83.84     12.85 o 
   6  10   4       14.57       -2.52     10.44 o 
   7  10   4      320.81      287.04     20.58 o 
   8  10   4      163.41      195.13     26.30 o 
   9  10   4      212.09      193.36     27.31 o 
  10  10   4        1.57        2.52     25.09 o 
  11  10   4      175.67      118.67     36.19 o 
  12  10   4       19.29      -13.35     26.70 o 
  13  10   4       11.68      -12.84     29.04 o 
  14  10   4        9.35      -27.77     55.54 o 
 -15  11   4       12.18       30.37     25.49 o 
 -14  11   4       82.93       29.79     25.24 o 
 -13  11   4      848.07      864.60     59.90 o 
 -12  11   4      559.25      558.59     38.75 o 
 -11  11   4      745.84      648.58     39.33 o 
 -10  11   4     1182.87     1145.69     47.80 o 
  -9  11   4       28.90       -8.41     16.82 o 
  -8  11   4       18.90       16.11     17.07 o 
  -7  11   4      435.09      480.00     31.15 o 
  -6  11   4      795.91      762.27     34.85 o 
  -5  11   4      774.06      754.47     27.51 o 
  -4  11   4     1222.46     1375.10     35.99 o 
  -3  11   4      268.36      244.59     16.72 o 
  -2  11   4      134.57      195.22     15.16 o 
  -1  11   4      580.69      545.51     21.03 o 
   0  11   4     3153.15     3013.79     62.65 o 
   1  11   4       92.94      137.53     19.06 o 
   2  11   4      109.70      126.65     10.34 o 
   3  11   4       21.15       29.60      8.18 o 
   4  11   4      187.76      190.09     15.89 o 
   5  11   4      621.09      602.85     25.10 o 
   6  11   4       52.98       31.35     12.32 o 
   7  11   4      383.37      446.15     24.53 o 
   8  11   4        0.35        0.98     18.13 o 
   9  11   4       19.80       15.05     25.94 o 
  10  11   4      356.26      343.12     48.14 o 
  11  11   4        4.77      -14.62     29.25 o 
  12  11   4      220.79      262.81     47.80 o 
  13  11   4       24.89        0.12     30.04 o 
  14  11   4       35.71       44.00     39.18 o 
 -15  12   4        8.17        4.56     30.26 o 
 -14  12   4      100.38       84.57     46.82 o 
 -13  12   4       20.28       -0.34     28.95 o 
 -12  12   4      377.54      389.50     34.17 o 
 -11  12   4       91.17       50.60     17.82 o 
 -10  12   4      548.02      596.26     37.75 o 
  -9  12   4      110.73       75.10     21.40 o 
  -8  12   4      387.15      398.41     36.62 o 
  -7  12   4       50.46       26.08     21.54 o 
  -6  12   4      670.37      642.43     35.00 o 
  -5  12   4     1140.15      998.72     38.68 o 
  -4  12   4       65.96       52.89     12.62 o 
  -3  12   4     1588.83     1729.02     60.45 o 
  -2  12   4      262.83      246.81     24.77 o 
  -1  12   4      200.19      171.78     14.57 o 
   0  12   4      712.58      650.95     31.60 o 
   1  12   4        4.97        6.93      8.26 o 
   2  12   4     1209.97     1274.97     32.26 o 
   3  12   4       54.88       82.13     15.83 o 
   4  12   4      526.20      514.83     21.36 o 
   5  12   4        0.24       -5.94     11.88 o 
   6  12   4        1.29        2.94     13.77 o 
   7  12   4        5.74       15.85     18.56 o 
   8  12   4      124.58      109.51     25.23 o 
   9  12   4      242.90      274.73     74.77 o 
  10  12   4      105.59      136.48     37.70 o 
  11  12   4       14.98       11.81     38.26 o 
  12  12   4        5.54      -13.83     27.67 o 
  13  12   4      132.23      176.25     44.78 o 
 -15  13   4        0.00        3.80     24.93 o 
 -14  13   4       24.58       40.11     27.61 o 
 -13  13   4      284.99      271.34     39.33 o 
 -12  13   4        1.99       -5.20     22.52 o 
 -11  13   4      874.74      792.62     44.49 o 
 -10  13   4      101.96       78.96     21.74 o 
  -9  13   4      821.32      744.26     40.90 o 
  -8  13   4      176.80      152.28     23.75 o 
  -7  13   4        1.55       21.43     18.10 o 
  -6  13   4      703.07      659.25     28.50 o 
  -5  13   4      147.31      148.75     16.96 o 
  -4  13   4        0.42       13.49     11.54 o 
  -3  13   4      199.00      195.94     17.50 o 
  -2  13   4      224.19      263.36     15.15 o 
  -1  13   4      748.74      747.34     39.93 o 
   0  13   4     1812.18     1548.45     63.48 o 
   1  13   4     1329.28     1284.06     33.93 o 
   2  13   4     4829.18     5088.49    101.04 o 
   3  13   4      160.14      176.56     18.92 o 
   4  13   4      274.96      212.99     19.91 o 
   5  13   4        1.01       10.71     12.45 o 
   6  13   4      229.08      271.41     25.71 o 
   7  13   4      747.16      811.06     78.96 o 
   8  13   4       23.61       55.48     23.58 o 
   9  13   4      131.37      164.28     30.13 o 
  10  13   4        3.82       42.88     33.09 o 
  11  13   4        2.67       -6.99     29.70 o 
  12  13   4        0.06        5.23     31.78 o 
  13  13   4       48.87      109.85     42.07 o 
 -14  14   4       36.93       59.77     45.64 o 
 -13  14   4        2.81       -7.10     23.77 o 
 -12  14   4       30.07       45.54     20.14 o 
 -11  14   4      321.32      272.30     30.35 o 
 -10  14   4      281.07      320.35     31.24 o 
  -9  14   4      102.82      117.43     22.51 o 
  -8  14   4      296.15      279.38     28.57 o 
  -7  14   4      112.71      132.80     23.33 o 
  -6  14   4        1.62        1.29     16.10 o 
  -5  14   4      555.25      570.55     36.47 o 
  -4  14   4      170.74      192.47     19.44 o 
  -3  14   4      259.55      265.80     19.32 o 
  -2  14   4      121.62       85.17     11.91 o 
  -1  14   4     2100.01     1908.19     64.40 o 
   0  14   4       97.16       60.26     17.62 o 
   1  14   4      497.95      457.69     29.02 o 
   2  14   4     1232.41     1125.15     41.51 o 
   3  14   4     4979.68     4719.51    129.59 o 
   4  14   4      934.60      950.94     35.98 o 
   5  14   4      584.53      533.44     29.06 o 
   6  14   4        0.23        0.72     14.97 o 
   7  14   4     1711.29     1949.64     73.01 o 
   8  14   4      769.65      895.40     68.45 o 
   9  14   4        3.96        8.18     21.28 o 
  10  14   4       39.35       -5.42     29.47 o 
  11  14   4       28.14      -14.68     29.36 o 
  12  14   4        7.53       35.63     36.47 o 
  13  14   4       49.53       35.05     37.14 o 
 -14  15   4        0.01       25.55     27.10 o 
 -13  15   4      365.43      462.14     48.85 o 
 -12  15   4       91.63       88.81     32.15 o 
 -11  15   4      979.34     1019.35     51.28 o 
 -10  15   4     1049.53      986.65     49.27 o 
  -9  15   4      191.48      237.09     28.22 o 
  -8  15   4      223.05      174.75     25.97 o 
  -7  15   4      119.26      103.15     28.09 o 
  -6  15   4        3.68       20.58     21.78 o 
  -5  15   4       67.94       33.09     14.93 o 
  -4  15   4      431.56      442.30     25.94 o 
  -3  15   4     2353.69     2405.92     53.16 o 
  -2  15   4       53.17       50.37     11.71 o 
  -1  15   4       64.21       76.91     15.04 o 
   0  15   4       25.04       17.49     12.72 o 
   1  15   4       58.18       67.25     16.88 o 
   2  15   4       24.67        1.84     14.49 o 
   3  15   4      140.44      189.85     20.34 o 
   4  15   4        0.63        6.48     13.82 o 
   5  15   4     1471.12     1349.31     42.28 o 
   6  15   4      139.95      136.39     19.14 o 
   7  15   4       31.25       47.79     23.37 o 
   8  15   4       44.06       53.12     25.02 o 
   9  15   4     1362.52     1303.65     66.07 o 
  10  15   4        2.75        8.41     38.56 o 
  11  15   4      294.64      341.46     58.10 o 
  12  15   4       62.56       70.67     37.45 o 
 -13  16   4      144.57      186.41     29.13 o 
 -12  16   4      118.12      213.16     29.63 o 
 -11  16   4      222.05      293.48     33.57 o 
 -10  16   4       30.57       88.18     22.43 o 
  -9  16   4       76.42       53.80     21.97 o 
  -8  16   4     1342.28     1277.05     51.70 o 
  -7  16   4       54.93       18.55     17.85 o 
  -6  16   4     1093.82     1105.31     46.67 o 
  -5  16   4       14.52       17.20     15.03 o 
  -4  16   4     1819.73     1655.12     40.01 o 
  -3  16   4        2.71       -2.76     10.90 o 
  -2  16   4       40.37       37.74     13.05 o 
  -1  16   4      591.24      574.52     28.29 o 
   0  16   4      214.83      216.37     23.66 o 
   1  16   4      310.10      278.12     25.91 o 
   2  16   4       55.69       50.39     21.86 o 
   3  16   4      924.28      908.79     47.10 o 
   4  16   4      685.76      763.26     34.53 o 
   5  16   4      920.22      911.53     42.20 o 
   6  16   4        6.17       21.98     14.42 o 
   7  16   4       18.58       -8.91     24.99 o 
   8  16   4        0.73      -17.16     34.32 o 
   9  16   4      243.60      289.08     51.18 o 
  10  16   4       60.92      102.81     30.56 o 
  11  16   4      446.81      383.14     58.02 o 
  12  16   4       10.93      -10.38     38.91 o 
 -13  17   4       43.58       44.63     26.60 o 
 -12  17   4       12.05       13.32     21.12 o 
 -11  17   4       20.43       60.47     21.78 o 
 -10  17   4       44.30      122.95     30.21 o 
  -9  17   4       93.74       91.30     23.95 o 
  -8  17   4       17.15        1.39     19.24 o 
  -7  17   4       55.69       31.23     19.38 o 
  -6  17   4     1242.19     1196.05     41.54 o 
  -5  17   4     1036.44     1210.01     41.68 o 
  -4  17   4     2361.45     2191.94     62.41 o 
  -3  17   4     2811.20     2575.48     59.50 o 
  -2  17   4      220.26      216.06     20.85 o 
  -1  17   4      643.26      632.85     29.93 o 
   0  17   4      405.59      482.67     31.85 o 
   1  17   4     2450.72     2356.84     88.56 o 
   2  17   4     1288.49     1178.27     46.31 o 
   3  17   4      111.29       97.02     20.56 o 
   4  17   4     2644.38     2543.62     61.99 o 
   5  17   4      229.66      256.93     27.19 o 
   6  17   4        3.37       -8.18     16.36 o 
   7  17   4      416.93      427.67     35.98 o 
   8  17   4       31.40       45.54     19.69 o 
   9  17   4      176.56      115.54     29.92 o 
  10  17   4       63.73       76.98     36.63 o 
  11  17   4        1.71        5.17     34.37 o 
 -12  18   4       89.33      109.51     25.37 o 
 -11  18   4      136.94      189.27     28.64 o 
 -10  18   4       19.15        3.60     18.70 o 
  -9  18   4       92.11       74.81     22.71 o 
  -8  18   4      368.38      422.55     36.17 o 
  -7  18   4      941.64      945.58     86.73 o 
  -6  18   4       13.11       -7.82     15.65 o 
  -5  18   4      448.10      405.69     31.90 o 
  -4  18   4      461.22      448.31     37.62 o 
  -3  18   4     2097.26     1864.07     74.86 o 
  -2  18   4      186.63      187.96     20.53 o 
  -1  18   4      788.62      809.25     34.15 o 
   0  18   4        0.06       -7.19     14.38 o 
   1  18   4      952.87      962.68     59.00 o 
   2  18   4     1446.67     1283.60     57.57 o 
   3  18   4       51.42       73.14     20.19 o 
   4  18   4      828.52      807.43     37.25 o 
   5  18   4      281.91      201.39     23.47 o 
   6  18   4        4.70       -0.63     17.04 o 
   7  18   4       87.29      103.63     23.63 o 
   8  18   4      651.70      841.25     48.80 o 
   9  18   4       91.91       89.68     23.76 o 
  10  18   4      163.01      221.23     38.02 o 
  11  18   4       10.25      -17.33     34.67 o 
 -12  19   4        1.81       13.03     24.95 o 
 -11  19   4       30.74       84.83     24.34 o 
 -10  19   4       24.26       66.96     22.75 o 
  -9  19   4      177.56      190.66     34.25 o 
  -8  19   4       17.35       42.57     26.67 o 
  -7  19   4       58.78       79.51     27.34 o 
  -6  19   4       15.20       -3.19     23.32 o 
  -5  19   4      671.77      608.13     37.96 o 
  -4  19   4      269.34      231.11     31.08 o 
  -3  19   4       85.81       51.47     26.91 o 
  -2  19   4      135.07      131.20     22.98 o 
  -1  19   4      633.26      700.61     53.20 o 
   0  19   4       63.14       50.62     18.38 o 
   1  19   4      176.59      125.89     21.67 o 
   2  19   4       60.96       62.41     19.14 o 
   3  19   4     4828.66     4525.56    105.22 o 
   4  19   4       52.04       75.48     22.68 o 
   5  19   4       71.26       67.80     20.48 o 
   6  19   4      104.82       97.75     23.86 o 
   7  19   4       89.10       78.03     23.88 o 
   8  19   4        1.10       29.40     19.11 o 
   9  19   4       58.77       73.04     24.89 o 
  10  19   4      349.82      474.41     41.26 o 
 -11  20   4       62.64      105.67     37.79 o 
 -10  20   4      137.68      196.67     43.97 o 
  -9  20   4       24.17       21.03     65.91 o 
  -8  20   4      109.44       89.09     39.48 o 
  -7  20   4       38.08       19.81     16.25 o 
  -6  20   4       35.63       56.03     19.94 o 
  -5  20   4       41.58       25.78     18.58 o 
  -4  20   4      371.97      407.73     34.50 o 
  -3  20   4       27.60       63.49     20.28 o 
  -2  20   4       37.79       34.28     23.18 o 
  -1  20   4        0.78       -9.50     18.99 o 
   0  20   4      268.43      292.12     28.89 o 
   1  20   4      259.86      283.71     46.70 o 
   2  20   4        0.07       11.03     16.90 o 
   3  20   4      326.52      346.59     36.55 o 
   4  20   4      541.44      550.57     38.63 o 
   5  20   4      535.59      553.50     39.14 o 
   6  20   4        1.57        9.14     19.40 o 
   7  20   4       66.94      105.02     26.51 o 
   8  20   4       16.11       -3.66     18.09 o 
   9  20   4        0.38       -8.98     17.96 o 
 -10  21   4       65.03       53.72     51.93 o 
  -9  21   4       78.17      105.44     38.19 o 
  -8  21   4        8.28       18.26     23.13 o 
  -7  21   4        3.11       24.42     22.95 o 
  -6  21   4        6.17        6.69     29.20 o 
  -5  21   4        4.88        0.49     21.36 o 
  -4  21   4      890.95      879.62     51.67 o 
  -3  21   4      145.01      239.08     28.65 o 
  -2  21   4     1105.47      965.06     55.21 o 
  -1  21   4      377.15      390.62     39.26 o 
   0  21   4        0.31       12.56     21.19 o 
   1  21   4      169.31      173.43     25.78 o 
   2  21   4       54.85       46.72     18.90 o 
   3  21   4      379.84      420.59     35.26 o 
   4  21   4       30.96       86.95     21.97 o 
   5  21   4        0.10      -10.20     20.41 o 
   6  21   4       21.51       58.97     21.51 o 
   7  21   4       43.99       75.81     23.43 o 
   8  21   4        0.01        2.39     18.77 o 
  -9  22   4        2.68      -14.60     29.20 o 
  -8  22   4       27.47       65.41     46.83 o 
  -7  22   4      135.16      135.63     39.86 o 
  -6  22   4       68.49      105.61     30.53 o 
  -5  22   4       46.23       54.64     20.45 o 
  -4  22   4      120.37      158.73     31.84 o 
  -3  22   4        0.09      -12.35     31.55 o 
  -2  22   4      187.67      154.78     30.52 o 
  -1  22   4      554.45      604.71     47.96 o 
   0  22   4       12.59       -9.89     19.77 o 
   1  22   4       46.95       89.35     23.71 o 
   2  22   4        2.53       -6.60     13.69 o 
   3  22   4       67.92       61.44     20.81 o 
   4  22   4       20.46       21.66     19.02 o 
   5  22   4        1.69       13.67     24.21 o 
   6  22   4       36.16       -1.99     22.51 o 
   7  22   4        1.35       -7.16     31.46 o 
   8  22   4       36.35       89.86     25.26 o 
  -8  23   4      370.35      463.94     59.44 o 
  -7  23   4       69.49       75.27     44.72 o 
  -6  23   4       33.04       38.55     34.81 o 
  -5  23   4        4.00        1.66     20.86 o 
  -4  23   4     1056.85     1250.79     63.81 o 
  -3  23   4      794.85      877.24     66.07 o 
  -2  23   4      106.14       66.00     21.27 o 
  -1  23   4      500.24      446.52     43.65 o 
   0  23   4        0.57       33.26     23.74 o 
   1  23   4       61.66       93.66     27.47 o 
   2  23   4       23.96       16.90     22.38 o 
   3  23   4      192.67      248.16     30.39 o 
   4  23   4      140.61      151.21     26.29 o 
   5  23   4       83.69       38.74     26.70 o 
   6  23   4        3.02       -9.98     27.99 o 
  -7  24   4       29.57       99.35     38.97 o 
  -6  24   4       51.70       53.53     34.15 o 
  -5  24   4       12.46       95.15     46.98 o 
  -4  24   4      110.06      212.47     37.46 o 
  -3  24   4        5.45       36.49     26.78 o 
  -2  24   4      111.24      142.08     35.90 o 
  -1  24   4      214.43      249.13     60.43 o 
   0  24   4       42.80       70.69     27.82 o 
   1  24   4       70.64      108.80     28.49 o 
   2  24   4        5.33       38.91     31.46 o 
   3  24   4      309.38      386.24     36.15 o 
   4  24   4        1.93       39.24     25.36 o 
   5  24   4       16.42       32.46     24.91 o 
  -5  25   4      188.51      130.91     56.99 o 
  -4  25   4       29.63       11.09     23.05 o 
  -3  25   4       62.74       61.55     48.93 o 
  -2  25   4        4.01       33.90     51.18 o 
  -1  25   4      178.50      220.79     40.18 o 
   0  25   4       57.71      116.69     34.23 o 
   1  25   4       33.51       16.56     24.72 o 
   2  25   4      294.61      322.01     40.79 o 
   3  25   4      108.39      153.05     31.73 o 
  -1  26   4       18.44       39.01     30.23 o 
   0  26   4      107.22      108.50     36.43 o 
 -17   1   5        9.99       59.24     31.63 o 
 -16   1   5        2.09       -5.92     27.04 o 
 -15   1   5       41.43       25.14     29.71 o 
 -14   1   5        1.57      -19.91     39.81 o 
 -13   1   5       39.84       88.01     31.76 o 
 -12   1   5       55.47       52.60     27.91 o 
 -11   1   5       21.55       22.91     27.14 o 
 -10   1   5      418.56      386.81     25.90 o 
  -9   1   5      773.92      793.55     27.28 o 
  -8   1   5     3203.21     3320.56     67.07 o 
  -7   1   5        0.17       -0.39      7.97 o 
  -6   1   5      737.55      807.15     25.22 o 
  -5   1   5        4.51        9.36      7.63 o 
  -4   1   5     2679.21     2655.24     62.29 o 
  -3   1   5     2410.92     2546.43     50.77 o 
  -2   1   5    10803.44    12074.53    274.42 o 
  -1   1   5        5.86       -4.00      8.00 o 
   0   1   5     1665.93     1978.34     48.49 o 
   1   1   5      205.70      210.19     12.20 o 
   2   1   5        9.59       -5.28     10.57 o 
   3   1   5     1033.30      982.29     92.50 o 
   4   1   5     1307.68     1218.66     50.97 o 
   5   1   5     5187.88     2187.16    104.57 o 
   6   1   5     3304.46     3510.20    197.02 o 
   7   1   5      193.30      200.22     19.54 o 
   8   1   5       38.64       -0.13     12.00 o 
   9   1   5      185.33      207.68     23.24 o 
  10   1   5     2680.76     2762.59     73.90 o 
  11   1   5        0.01        1.04     15.59 o 
  12   1   5      191.34      183.07     30.69 o 
  13   1   5       27.61       63.14     25.29 o 
  14   1   5        1.63       -4.64     28.96 o 
  15   1   5       15.46       21.48     32.35 o 
 -17   2   5        5.55       16.37     29.58 o 
 -16   2   5        2.74       14.51     27.11 o 
 -15   2   5       35.77       72.61     32.86 o 
 -14   2   5        6.04       17.37     31.27 o 
 -13   2   5        1.29       39.04     24.09 o 
 -12   2   5       39.73       47.35     23.49 o 
 -11   2   5       59.06       53.77     24.72 o 
 -10   2   5       10.22        3.17     12.66 o 
  -9   2   5        0.95       -1.26      8.26 o 
  -8   2   5     3865.91     4161.86    104.05 o 
  -7   2   5      204.78      251.41     15.25 o 
  -6   2   5      848.00      904.68     35.98 o 
  -5   2   5     1755.53     1712.82     57.51 o 
  -4   2   5     5833.03     5734.31    117.98 o 
  -3   2   5     1505.39     1458.38     40.85 o 
  -2   2   5     3382.66     3296.05     72.54 o 
  -1   2   5        2.72       -1.22     11.16 o 
   0   2   5      951.85     1381.84     51.72 o 
   1   2   5     2453.89     2188.79     38.18 o 
   2   2   5        9.97       -4.00      8.01 o 
   3   2   5      947.46      868.14     30.95 o 
   4   2   5     4538.72     4775.79    103.41 o 
   5   2   5       56.68       27.80     11.94 o 
   6   2   5     4245.91     4602.92     91.45 o 
   7   2   5      855.08      739.02     36.63 o 
   8   2   5        0.01       -3.07      9.09 o 
   9   2   5       71.54       67.19     15.35 o 
  10   2   5      271.29      306.46     28.03 o 
  11   2   5      345.30      362.45     30.43 o 
  12   2   5        0.12      -10.79     21.58 o 
  13   2   5       24.44       26.98     28.20 o 
  14   2   5       49.04       68.19     33.41 o 
  15   2   5        6.27      -14.33     28.66 o 
 -17   3   5        4.37       35.99     29.15 o 
 -16   3   5      165.79      184.69     50.78 o 
 -15   3   5       22.41       -0.76     28.84 o 
 -14   3   5      235.25      301.10     40.35 o 
 -13   3   5       14.43       17.89     22.17 o 
 -12   3   5      151.41      158.45     36.40 o 
 -11   3   5      119.44       81.19     25.56 o 
 -10   3   5      477.81      479.13     28.37 o 
  -9   3   5        1.15       -3.73      7.87 o 
  -8   3   5     2563.79     2351.71     47.61 o 
  -7   3   5      308.90      320.33     15.80 o 
  -6   3   5      407.82      320.75     16.50 o 
  -5   3   5      156.21      212.37     25.53 o 
  -4   3   5     3053.44     3235.93     74.87 o 
  -3   3   5     4751.55     4857.82    101.59 o 
  -2   3   5       51.20       42.05     10.78 o 
  -1   3   5      221.65      191.37     14.93 o 
   0   3   5     5523.89     6155.65    122.05 o 
   1   3   5     1364.24     1347.70     31.65 o 
   2   3   5      349.23      382.01     17.07 o 
   3   3   5    12220.20    12866.29    243.28 o 
   4   3   5     1159.45      972.80     34.26 o 
   5   3   5      911.64     1026.02     44.44 o 
   6   3   5       11.49       25.54     10.49 o 
   7   3   5        5.22       30.82     10.18 o 
   8   3   5      168.77      228.74     17.56 o 
   9   3   5     1925.60     1770.53     97.85 o 
  10   3   5      846.39      695.22     40.51 o 
  11   3   5       45.20       37.50     34.98 o 
  12   3   5       92.30       79.89     25.20 o 
  13   3   5      102.30      126.27     28.77 o 
  14   3   5       18.14       19.74     24.79 o 
  15   3   5       13.98      -12.10     30.85 o 
 -17   4   5       36.30      111.54     47.28 o 
 -16   4   5        0.42       12.53     24.84 o 
 -15   4   5      119.74      107.52     60.66 o 
 -14   4   5      297.15      254.29     37.09 o 
 -13   4   5       35.52       25.77     24.49 o 
 -12   4   5      299.22      285.28     35.61 o 
 -11   4   5      371.45      333.49     30.39 o 
 -10   4   5      569.98      611.86     32.00 o 
  -9   4   5        7.47        5.58     12.72 o 
  -8   4   5      662.02      624.92     21.63 o 
  -7   4   5       94.70      125.90     11.39 o 
  -6   4   5     7663.48     8348.80    147.81 o 
  -5   4   5      312.73      341.16     23.99 o 
  -4   4   5     1183.40     1229.83     39.37 o 
  -3   4   5     3319.32     3480.58     77.83 o 
  -2   4   5     1321.04     1203.69     35.50 o 
  -1   4   5     3967.47     4092.10     85.97 o 
   0   4   5     1491.38     1585.02     40.62 o 
   1   4   5       24.32       10.72      8.76 o 
   2   4   5     1972.42     1925.49     41.89 o 
   3   4   5     1154.02     1270.94     38.27 o 
   4   4   5     2545.42     2773.30     67.74 o 
   5   4   5      149.57      162.89     17.54 o 
   6   4   5      315.25      396.42     22.67 o 
   7   4   5       12.32       12.16      9.69 o 
   8   4   5       84.73       87.87     13.12 o 
   9   4   5      520.90      627.84     33.96 o 
  10   4   5      104.54       43.70     35.00 o 
  11   4   5       11.80       16.07     19.61 o 
  12   4   5        0.19       -5.62     20.08 o 
  13   4   5        7.92       -6.15     22.18 o 
  14   4   5        6.80      -11.16     22.33 o 
  15   4   5        2.44       38.31     34.56 o 
 -17   5   5        4.07       49.40     27.79 o 
 -16   5   5       90.61       76.52     30.35 o 
 -15   5   5      684.94      713.56     58.42 o 
 -14   5   5      457.74      475.91     46.61 o 
 -13   5   5       57.57       14.33     29.39 o 
 -12   5   5      619.93      636.99     48.59 o 
 -11   5   5     1649.45     1571.08     51.06 o 
 -10   5   5      753.73      696.58     34.05 o 
  -9   5   5      328.73      338.11     35.46 o 
  -8   5   5      245.06      246.86     17.14 o 
  -7   5   5      311.64      364.32     16.97 o 
  -6   5   5      232.10      185.22     22.58 o 
  -5   5   5      139.47      144.54     22.92 o 
  -4   5   5     2267.07     2028.29     54.12 o 
  -3   5   5      620.88      606.96     26.22 o 
  -2   5   5      588.38      463.71     24.52 o 
  -1   5   5     2887.29     3089.41     68.34 o 
   0   5   5      136.68      140.60     31.50 o 
   1   5   5       82.49       60.28      8.50 o 
   2   5   5      378.71      385.40     17.00 o 
   3   5   5     1002.65      942.70     60.67 o 
   4   5   5      126.67      152.36     16.07 o 
   5   5   5      154.39      143.62     15.01 o 
   6   5   5      169.47      157.96     16.53 o 
   7   5   5      147.20      141.37     14.36 o 
   8   5   5       14.18       13.65     10.43 o 
   9   5   5      181.00      161.19     27.07 o 
  10   5   5       44.77       36.39     34.18 o 
  11   5   5       89.59       99.10     25.48 o 
  12   5   5      379.57      386.98     81.38 o 
  13   5   5        3.24       49.71     24.43 o 
  14   5   5       46.55       49.97     26.77 o 
  15   5   5        1.50        4.50     33.92 o 
 -17   6   5       83.27      105.04     33.02 o 
 -16   6   5       46.59       73.23     29.98 o 
 -15   6   5       60.94       96.57     31.66 o 
 -14   6   5      317.79      217.90     50.30 o 
 -13   6   5       27.65       11.46     22.95 o 
 -12   6   5       21.31       36.10     24.41 o 
 -11   6   5     1861.97     1707.87     80.55 o 
 -10   6   5      551.28      523.72     32.02 o 
  -9   6   5      122.33      116.65     18.91 o 
  -8   6   5      411.00      434.90     19.87 o 
  -7   6   5      104.89       74.58     19.27 o 
  -6   6   5      842.19      609.27     27.87 o 
  -5   6   5     1263.60     1566.98     46.05 o 
  -4   6   5     5636.24     6595.93    136.14 o 
  -3   6   5     4660.25     5550.86    115.76 o 
  -2   6   5     5188.13     4986.48    104.12 o 
  -1   6   5     4794.87     5361.64    109.39 o 
   0   6   5        3.36       -3.69     12.21 o 
   1   6   5     2662.84     2837.29     67.88 o 
   2   6   5     5331.60     5330.16     93.97 o 
   3   6   5       18.38       26.29      9.93 o 
   4   6   5     1640.60     1631.06     46.89 o 
   5   6   5      435.73      474.69     23.45 o 
   6   6   5     1229.56     1340.45     39.94 o 
   7   6   5      253.17      275.15     17.59 o 
   8   6   5      479.12      525.97     31.52 o 
   9   6   5        0.63       -3.92     16.04 o 
  10   6   5        0.15       27.99     19.36 o 
  11   6   5       24.70       61.94     23.36 o 
  12   6   5       54.75       30.27     23.21 o 
  13   6   5       15.19       42.95     24.36 o 
  14   6   5        3.55        6.24     30.01 o 
 -16   7   5      148.88      170.51     36.92 o 
 -15   7   5      404.08      388.46     45.56 o 
 -14   7   5        0.00       76.77     27.73 o 
 -13   7   5      769.51      689.92     75.27 o 
 -12   7   5      664.45      691.28     51.77 o 
 -11   7   5      229.23      216.13     24.57 o 
 -10   7   5      299.95      244.72     25.33 o 
  -9   7   5       12.14       31.01     16.16 o 
  -8   7   5     1086.71      948.50     54.13 o 
  -7   7   5      755.69      746.67     32.98 o 
  -6   7   5     1275.34     1209.54     39.23 o 
  -5   7   5       57.54       42.24     14.95 o 
  -4   7   5    10338.80    11085.16    188.17 o 
  -3   7   5     1117.01     1167.93     37.83 o 
  -2   7   5     2941.58     2901.14     67.69 o 
  -1   7   5    10675.06    11707.81    222.25 o 
   0   7   5     5522.97     6031.61    155.99 o 
   1   7   5    10699.66    11083.63    208.01 o 
   2   7   5     5011.95     5177.59    109.57 o 
   3   7   5      661.03      676.91     23.82 o 
   4   7   5     5100.58     5020.23    108.48 o 
   5   7   5      646.26      670.21     27.37 o 
   6   7   5      174.02      196.71     18.39 o 
   7   7   5      306.12      328.59     23.01 o 
   8   7   5        0.44       -7.10     14.20 o 
   9   7   5      401.41      437.09     36.63 o 
  10   7   5      183.24      166.11     27.52 o 
  11   7   5       14.14       19.31     29.52 o 
  12   7   5       57.47       67.68     32.41 o 
  13   7   5        2.53       -3.35     29.93 o 
  14   7   5        3.88       32.03     32.61 o 
 -16   8   5        2.04       17.03     42.97 o 
 -15   8   5        0.08        4.22     23.98 o 
 -14   8   5       28.53       14.73     24.19 o 
 -13   8   5       23.29        6.03     22.81 o 
 -12   8   5      533.93      547.88     35.82 o 
 -11   8   5      167.06      211.55     24.77 o 
 -10   8   5     1176.01     1050.08     43.54 o 
  -9   8   5     1115.60     1098.26     43.26 o 
  -8   8   5     3322.18     3113.27     84.98 o 
  -7   8   5      381.57      376.06     26.24 o 
  -6   8   5     1395.63     1310.55     41.47 o 
  -5   8   5     4167.37     4252.49     86.94 o 
  -4   8   5      823.42      756.60     28.93 o 
  -3   8   5       25.37        4.65     10.28 o 
  -2   8   5      719.96      679.06     26.93 o 
  -1   8   5        1.38        3.62     15.96 o 
   0   8   5      840.42     1073.82     73.52 o 
   1   8   5       45.02       34.80     16.34 o 
   2   8   5     3171.08     3613.88     84.23 o 
   3   8   5     3333.51     3329.39     66.09 o 
   4   8   5      383.37      322.45     37.46 o 
   5   8   5     2045.34     2029.92     50.90 o 
   6   8   5      136.71      105.21     12.11 o 
   7   8   5        1.30       -2.87     15.85 o 
   8   8   5       83.05       97.80     21.32 o 
   9   8   5       98.02       42.62     27.11 o 
  10   8   5        3.11       13.11     19.36 o 
  11   8   5       10.64       52.67     59.90 o 
  12   8   5        1.99      -12.17     24.35 o 
  13   8   5       13.35       -5.25     30.34 o 
  14   8   5       10.28      -13.43     26.87 o 
 -16   9   5       19.59       22.82     38.46 o 
 -15   9   5        6.55       43.36     26.44 o 
 -14   9   5       43.72       71.76     28.39 o 
 -13   9   5      911.22      834.96     92.43 o 
 -12   9   5     1123.10     1086.24     48.52 o 
 -11   9   5       27.63        6.86     17.59 o 
 -10   9   5       11.97       14.66     18.16 o 
  -9   9   5       40.45       32.27     11.83 o 
  -8   9   5     3483.70     3524.78     82.74 o 
  -7   9   5     1730.59     1792.21     57.10 o 
  -6   9   5      662.09      626.02     37.57 o 
  -5   9   5     4521.14     4383.93     94.59 o 
  -4   9   5      404.36      468.65     24.33 o 
  -3   9   5      694.42      588.50     32.78 o 
  -2   9   5      257.25      272.33     18.44 o 
  -1   9   5     5387.51     6634.48    173.54 o 
   0   9   5     4225.01     4207.75    120.78 o 
   1   9   5     4367.79     4734.58    197.57 o 
   2   9   5       22.42       18.66     13.91 o 
   3   9   5      328.02      294.50     16.07 o 
   4   9   5     1729.11     1715.38     44.13 o 
   5   9   5       82.53       68.12     13.48 o 
   6   9   5      162.22      142.30     17.59 o 
   7   9   5       80.02       90.26     27.30 o 
   8   9   5        0.30       12.74     16.99 o 
   9   9   5       26.48        8.86     16.87 o 
  10   9   5       24.74       12.42     27.05 o 
  11   9   5       24.99       38.39     31.46 o 
  12   9   5       18.32      -12.20     24.40 o 
  13   9   5       63.34        4.62     30.20 o 
  14   9   5       32.38       86.70     38.17 o 
 -16  10   5       22.45       70.18     40.79 o 
 -15  10   5      232.50      182.50     36.91 o 
 -14  10   5       39.42       80.70     29.69 o 
 -13  10   5      337.06      322.63     40.68 o 
 -12  10   5       98.28      141.38     23.99 o 
 -11  10   5      372.92      404.71     33.26 o 
 -10  10   5      735.36      657.54     47.69 o 
  -9  10   5      360.54      330.92     29.53 o 
  -8  10   5       69.23       77.38     22.42 o 
  -7  10   5      181.35      190.36     25.88 o 
  -6  10   5      468.73      423.71     29.46 o 
  -5  10   5       19.57       18.22     13.83 o 
  -4  10   5      245.46      309.86     21.84 o 
  -3  10   5        8.62       -4.74      9.48 o 
  -2  10   5     1250.42     1372.61     42.40 o 
  -1  10   5      509.73      471.80     19.31 o 
   0  10   5     7759.29     8118.83    183.39 o 
   1  10   5     1024.80     1162.77     43.36 o 
   2  10   5      312.68      315.64     21.93 o 
   3  10   5       68.86       50.17     11.60 o 
   4  10   5     1070.56     1140.00     28.95 o 
   5  10   5       10.05       26.85     15.93 o 
   6  10   5      321.95      327.42     30.55 o 
   7  10   5      234.39      255.49     27.76 o 
   8  10   5       34.42       55.81     27.97 o 
   9  10   5        0.53       30.97     25.31 o 
  10  10   5       97.82       65.73     32.60 o 
  11  10   5       58.45       42.64     30.35 o 
  12  10   5        1.11       30.03     31.43 o 
  13  10   5        1.12      -14.23     28.46 o 
  14  10   5        0.13      -15.64     31.28 o 
 -15  11   5        0.01        3.70     25.71 o 
 -14  11   5        2.17        6.99     25.44 o 
 -13  11   5       43.71       47.59     27.34 o 
 -12  11   5      596.89      551.89     39.03 o 
 -11  11   5       22.15        1.60     17.47 o 
 -10  11   5      639.84      623.20     37.80 o 
  -9  11   5      285.02      316.68     29.58 o 
  -8  11   5      209.49      192.52     26.95 o 
  -7  11   5      381.60      358.43     28.68 o 
  -6  11   5      515.39      430.67     31.04 o 
  -5  11   5     1902.28     1789.90     54.82 o 
  -4  11   5       17.66       12.16     12.53 o 
  -3  11   5      553.83      489.62     24.97 o 
  -2  11   5       57.20       61.73     12.20 o 
  -1  11   5     1206.34     1125.94     32.14 o 
   0  11   5       95.03      111.45     18.07 o 
   1  11   5      743.47      752.82     36.04 o 
   2  11   5       34.28       15.16     12.18 o 
   3  11   5     1801.00     1659.41     46.08 o 
   4  11   5      112.57       92.61     15.14 o 
   5  11   5      784.80      773.81     35.21 o 
   6  11   5      209.16      232.49     27.92 o 
   7  11   5        5.53       -8.05     16.09 o 
   8  11   5       41.49       67.98     27.99 o 
   9  11   5        5.61       17.35     26.18 o 
  10  11   5        0.90      -32.43     64.86 o 
  11  11   5      141.08      205.75     44.02 o 
  12  11   5       29.81        0.29     28.97 o 
  13  11   5       30.12       12.66     66.86 o 
 -15  12   5       30.67       84.25     74.79 o 
 -14  12   5      180.94      222.83     60.05 o 
 -13  12   5       26.05        6.90     38.65 o 
 -12  12   5      262.72      253.70     31.37 o 
 -11  12   5      151.98      115.59     23.59 o 
 -10  12   5     1359.02     1202.60     49.90 o 
  -9  12   5        0.85       -0.58     18.88 o 
  -8  12   5      209.15      243.21     29.12 o 
  -7  12   5        0.09        3.10     16.71 o 
  -6  12   5      937.24      836.70     37.70 o 
  -5  12   5       71.20       88.90     18.71 o 
  -4  12   5     1295.25     1178.94     40.37 o 
  -3  12   5      356.96      352.97     20.04 o 
  -2  12   5      113.47       55.20     11.10 o 
  -1  12   5      505.53      561.63     24.19 o 
   0  12   5      969.24     1015.46     43.70 o 
   1  12   5      135.53      128.96     21.31 o 
   2  12   5      821.73      760.05     56.00 o 
   3  12   5      128.67      108.50     16.50 o 
   4  12   5      951.94      971.75     37.47 o 
   5  12   5      959.03      974.18     37.69 o 
   6  12   5      661.26      739.88     36.55 o 
   7  12   5      172.55      112.15     37.31 o 
   8  12   5       42.58       46.70     28.74 o 
   9  12   5        5.21      -11.34     22.79 o 
  10  12   5       65.82       50.15     30.84 o 
  11  12   5        0.02      -11.95     23.91 o 
  12  12   5      112.70       92.49     62.60 o 
  13  12   5       23.47       20.55     36.26 o 
 -15  13   5        7.23       18.21     24.98 o 
 -14  13   5        0.68       43.92     26.67 o 
 -13  13   5       19.33       20.00     23.25 o 
 -12  13   5      149.99      129.48     31.79 o 
 -11  13   5      537.16      470.74     43.44 o 
 -10  13   5      544.96      435.72     35.18 o 
  -9  13   5      233.90      221.12     27.15 o 
  -8  13   5     1092.06     1152.70     55.33 o 
  -7  13   5       14.80       14.88     22.55 o 
  -6  13   5       14.66       22.38     17.82 o 
  -5  13   5      618.62      693.30     39.63 o 
  -4  13   5       49.81       47.02     13.12 o 
  -3  13   5      101.64       79.50     15.77 o 
  -2  13   5       32.52       32.18      9.32 o 
  -1  13   5     6164.32     5898.96    114.38 o 
   0  13   5        0.02       18.88     15.34 o 
   1  13   5     5039.01     4848.21    104.44 o 
   2  13   5      818.06      873.72     36.43 o 
   3  13   5     1097.50     1060.95     35.92 o 
   4  13   5      824.07      735.99     32.14 o 
   5  13   5      103.80      121.47     18.68 o 
   6  13   5      338.91      450.59     31.49 o 
   7  13   5      616.86      746.81     64.21 o 
   8  13   5       20.94        3.88     25.43 o 
   9  13   5      236.27      300.45     47.94 o 
  10  13   5       49.18       21.56     29.69 o 
  11  13   5        0.15      -12.90     25.80 o 
  12  13   5       38.56       54.92     37.66 o 
  13  13   5       20.90      -11.15     33.93 o 
 -14  14   5       44.21       86.68     30.42 o 
 -13  14   5       69.11      114.06     23.84 o 
 -12  14   5       11.66       21.95     19.04 o 
 -11  14   5        0.02       15.11     19.09 o 
 -10  14   5      329.83      337.48     33.06 o 
  -9  14   5      297.26      306.15     47.35 o 
  -8  14   5        0.00        7.05     18.22 o 
  -7  14   5      441.83      470.58     33.66 o 
  -6  14   5      712.52      592.62     38.88 o 
  -5  14   5      344.93      295.41     26.66 o 
  -4  14   5      571.65      562.12     28.06 o 
  -3  14   5       37.32       24.14      8.58 o 
  -2  14   5      547.82      480.74     34.64 o 
  -1  14   5      726.48      647.69     38.96 o 
   0  14   5     1101.55     1107.26     42.35 o 
   1  14   5      103.38      135.50     19.44 o 
   2  14   5      686.29      730.49     54.03 o 
   3  14   5      462.15      477.13     27.77 o 
   4  14   5       63.22       63.68     18.19 o 
   5  14   5       13.89        9.06     14.21 o 
   6  14   5       11.57       23.46     14.80 o 
   7  14   5      123.47      157.25     29.16 o 
   8  14   5        7.87       39.61     30.09 o 
   9  14   5       51.51       86.37     37.47 o 
  10  14   5        8.62       29.72     30.94 o 
  11  14   5        3.48      -14.56     30.32 o 
  12  14   5      116.91      108.50     43.52 o 
 -14  15   5      239.23      271.34     45.97 o 
 -13  15   5        3.92       14.22     17.08 o 
 -12  15   5      265.44      234.42     30.29 o 
 -11  15   5      411.63      398.00     36.29 o 
 -10  15   5        2.83       16.57     19.43 o 
  -9  15   5      116.89       95.53     23.14 o 
  -8  15   5      642.40      611.64     39.01 o 
  -7  15   5      272.70      269.57     31.33 o 
  -6  15   5      467.88      440.84     32.39 o 
  -5  15   5       22.27       53.35     16.90 o 
  -4  15   5        6.94       23.23     14.76 o 
  -3  15   5      738.35      755.94     66.56 o 
  -2  15   5      308.38      297.92     30.18 o 
  -1  15   5      473.62      416.99     28.73 o 
   0  15   5     1922.51     1586.11     79.53 o 
   1  15   5     2821.12     2760.48     70.25 o 
   2  15   5        2.07       19.46     16.26 o 
   3  15   5       74.39       98.91     17.92 o 
   4  15   5      307.77      328.03     25.47 o 
   5  15   5        8.17       16.93     13.12 o 
   6  15   5       67.27       97.08     18.68 o 
   7  15   5      118.26      112.22     22.33 o 
   8  15   5      327.54      342.94     50.07 o 
   9  15   5        3.72       13.65     29.70 o 
  10  15   5        0.43        3.42     30.73 o 
  11  15   5       21.50       10.90     65.41 o 
  12  15   5      203.99      219.19     51.10 o 
 -13  16   5        7.36       40.50     20.45 o 
 -12  16   5       26.36      130.91     26.96 o 
 -11  16   5        0.83       32.89     20.20 o 
 -10  16   5      675.34      691.73     43.84 o 
  -9  16   5      671.71      644.96     44.22 o 
  -8  16   5     1209.81     1053.98     49.43 o 
  -7  16   5     1629.54     1657.13     56.77 o 
  -6  16   5      149.61      158.16     24.11 o 
  -5  16   5      311.18      227.62     26.22 o 
  -4  16   5      205.97      144.73     22.16 o 
  -3  16   5       36.14       67.27     19.54 o 
  -2  16   5       18.73       -1.64     11.95 o 
  -1  16   5      618.37      622.94     39.60 o 
   0  16   5       43.06       16.39     11.18 o 
   1  16   5     1970.46     1957.14     59.03 o 
   2  16   5      469.24      394.17     30.73 o 
   3  16   5      664.65      680.68     38.10 o 
   4  16   5     1075.17     1133.90     44.56 o 
   5  16   5      199.24      200.56     22.45 o 
   6  16   5        2.90       -7.32     14.64 o 
   7  16   5       74.90      146.66     26.43 o 
   8  16   5      515.47      538.97     41.75 o 
   9  16   5       31.09       45.13     35.69 o 
  10  16   5        1.75      -14.08     28.15 o 
  11  16   5        7.89       -7.00     31.87 o 
 -13  17   5       55.26      100.52     25.66 o 
 -12  17   5        4.05       27.33     21.94 o 
 -11  17   5      136.19      187.47     29.11 o 
 -10  17   5       22.07       47.43     21.70 o 
  -9  17   5       11.75       13.74     24.88 o 
  -8  17   5       12.37        4.59     33.91 o 
  -7  17   5     2358.69     2215.07     80.15 o 
  -6  17   5     1025.38     1057.49     74.38 o 
  -5  17   5     2030.11     1953.93     60.41 o 
  -4  17   5     1714.99     1487.74     57.23 o 
  -3  17   5      200.13      228.75     20.77 o 
  -2  17   5     1250.08     1201.48     44.38 o 
  -1  17   5      607.15      534.39     33.25 o 
   0  17   5      613.07      555.26     43.55 o 
   1  17   5      593.98      521.88     34.40 o 
   2  17   5        0.13       10.66     15.78 o 
   3  17   5     2905.40     2757.50     74.59 o 
   4  17   5        9.45        8.43     25.37 o 
   5  17   5      917.51      946.16     52.24 o 
   6  17   5      746.43      780.97     62.67 o 
   7  17   5     1917.29     1777.36     83.21 o 
   8  17   5       55.79       90.32     22.23 o 
   9  17   5      102.84       83.76     27.83 o 
  10  17   5        0.01      -13.62     27.24 o 
  11  17   5      132.72      185.40     63.05 o 
 -12  18   5        6.00       40.95     22.41 o 
 -11  18   5      207.30      204.01     29.40 o 
 -10  18   5       59.11       12.91     74.81 o 
  -9  18   5      139.01      170.98     32.29 o 
  -8  18   5       34.78       81.86     28.66 o 
  -7  18   5      371.22      383.57     42.19 o 
  -6  18   5        6.90       30.53     20.27 o 
  -5  18   5     1369.89     1276.04     82.44 o 
  -4  18   5        0.10       -5.75     11.50 o 
  -3  18   5     5209.08     4687.06    156.36 o 
  -2  18   5      437.67      364.98     29.40 o 
  -1  18   5      172.05      164.13     22.45 o 
   0  18   5       48.06       71.42     23.50 o 
   1  18   5      680.19      592.73     36.76 o 
   2  18   5     2541.27     2185.34     65.25 o 
   3  18   5      920.06      995.13     67.27 o 
   4  18   5      169.24      171.59     24.55 o 
   5  18   5     1218.95     1129.49     44.70 o 
   6  18   5       21.75        8.83     19.22 o 
   7  18   5      652.49      603.08     43.17 o 
   8  18   5        1.29       -7.93     15.86 o 
   9  18   5        1.99       -9.55     21.92 o 
  10  18   5       75.44       59.43     27.73 o 
 -12  19   5        4.46       62.93     27.64 o 
 -11  19   5        0.32       52.07     27.74 o 
 -10  19   5       54.25       71.03     41.38 o 
  -9  19   5       71.54      112.25     32.66 o 
  -8  19   5       37.47       16.22     46.68 o 
  -7  19   5        2.52       10.24     25.63 o 
  -6  19   5       23.14       32.23     19.53 o 
  -5  19   5        3.44       -7.27     17.41 o 
  -4  19   5      106.67      125.54     23.36 o 
  -3  19   5       62.51       37.68     28.64 o 
  -2  19   5       39.04       34.56     21.22 o 
  -1  19   5      446.70      479.28     34.05 o 
   0  19   5     1059.65     1019.31     48.81 o 
   1  19   5       36.01       15.24     15.52 o 
   2  19   5        9.91       -7.65     15.29 o 
   3  19   5        9.41       12.18     17.82 o 
   4  19   5       84.84       65.23     20.96 o 
   5  19   5      388.03      382.51     30.56 o 
   6  19   5      125.55      115.85     25.35 o 
   7  19   5      276.37      354.19     35.47 o 
   8  19   5        2.21       16.41     18.08 o 
   9  19   5      438.03      481.93     48.69 o 
 -11  20   5       31.95       57.61     38.96 o 
 -10  20   5        0.01       35.71     27.40 o 
  -9  20   5      304.95      269.77     39.30 o 
  -8  20   5       17.95       52.25     26.50 o 
  -7  20   5      420.63      432.79     51.49 o 
  -6  20   5        2.04        2.80     26.46 o 
  -5  20   5       16.98       41.08     20.17 o 
  -4  20   5       78.78       78.70     23.23 o 
  -3  20   5      272.92      261.69     29.86 o 
  -2  20   5      129.91      143.94     32.49 o 
  -1  20   5      236.72      257.10     27.80 o 
   0  20   5        0.97      -14.54     29.09 o 
   1  20   5       24.04       -6.54     13.08 o 
   2  20   5       14.09       48.39     19.78 o 
   3  20   5      889.07      855.27     45.82 o 
   4  20   5      322.02      327.41     43.13 o 
   5  20   5       35.41       99.89     23.50 o 
   6  20   5      133.04      100.13     23.40 o 
   7  20   5       24.47        0.54     19.60 o 
   8  20   5       18.00        2.88     21.89 o 
   9  20   5        5.43      -10.04     22.89 o 
 -10  21   5       12.07       59.39     32.96 o 
  -9  21   5        4.82       55.99     27.00 o 
  -8  21   5      201.42      239.94     37.53 o 
  -7  21   5       79.07       49.42     27.03 o 
  -6  21   5      186.75      272.69     41.22 o 
  -5  21   5       42.01       74.73     21.79 o 
  -4  21   5       14.56       21.42     19.22 o 
  -3  21   5        0.34       17.55     23.11 o 
  -2  21   5      551.17      525.25     44.62 o 
  -1  21   5     1725.76     1505.29     85.85 o 
   0  21   5       22.76        4.55     17.15 o 
   1  21   5        9.48        1.29     27.61 o 
   2  21   5        2.83       -5.45     16.49 o 
   3  21   5      358.34      322.29     32.73 o 
   4  21   5      107.95      107.20     22.90 o 
   5  21   5       13.55       13.89     24.52 o 
   6  21   5       89.48      161.12     38.00 o 
   7  21   5       92.23      158.43     47.41 o 
   8  21   5       41.20       56.24     31.81 o 
  -9  22   5      560.67      802.14     96.01 o 
  -8  22   5      202.20      334.86     43.37 o 
  -7  22   5      352.98      460.23     47.23 o 
  -6  22   5       23.57       27.96     24.23 o 
  -5  22   5       22.21        7.87     28.57 o 
  -4  22   5      460.87      407.86     47.69 o 
  -3  22   5      259.69      315.26     38.33 o 
  -2  22   5      407.06      419.44     48.74 o 
  -1  22   5      941.45      924.28     96.53 o 
   0  22   5        0.97       31.68     23.57 o 
   1  22   5       74.60       63.27     20.84 o 
   2  22   5      442.02      469.55     37.98 o 
   3  22   5        3.87       -7.16     27.66 o 
   4  22   5        2.11       -9.15     18.30 o 
   5  22   5        9.41       30.76     25.02 o 
   6  22   5       42.59       77.72     27.18 o 
   7  22   5        0.00       -2.68     20.14 o 
  -8  23   5       59.69       77.40     38.25 o 
  -7  23   5       57.33       96.70     38.91 o 
  -6  23   5      374.25      423.69     63.72 o 
  -5  23   5      125.36      125.28     59.85 o 
  -4  23   5      245.42      287.87     36.95 o 
  -3  23   5       93.93      140.72     30.04 o 
  -2  23   5      105.63      130.50     29.88 o 
  -1  23   5      358.30      413.13     43.12 o 
   0  23   5      249.80      304.00     38.55 o 
   1  23   5      557.01      623.68     51.68 o 
   2  23   5       59.66       28.78     22.33 o 
   3  23   5      152.05      146.74     26.70 o 
   4  23   5       48.49       80.17     23.69 o 
   5  23   5      162.15       96.17     30.56 o 
   6  23   5       89.87       69.21     39.95 o 
  -6  24   5       66.20       83.54     51.18 o 
  -5  24   5        4.23      -19.38     38.76 o 
  -4  24   5       48.37       85.77     27.35 o 
  -3  24   5      193.44      182.80     33.91 o 
  -2  24   5      117.86      177.95     33.00 o 
  -1  24   5      653.31      708.61     54.25 o 
   0  24   5      372.65      414.67     44.41 o 
   1  24   5       98.85      134.10     31.76 o 
   2  24   5      175.08      126.18     30.99 o 
   3  24   5      302.43      347.03     53.94 o 
   4  24   5        7.99      -11.22     22.43 o 
  -4  25   5      199.44      278.02     52.54 o 
  -3  25   5       55.55       26.30     69.41 o 
  -2  25   5       45.76       77.93     43.65 o 
  -1  25   5      247.87      296.86     39.51 o 
   0  25   5        0.21       37.05     25.53 o 
   1  25   5      353.52      351.29     43.47 o 
   2  25   5       86.58       87.64     29.07 o 
 -17   0   6        7.50       14.52     35.36 o 
 -16   0   6        8.75      -15.73     40.57 o 
 -15   0   6      193.92      298.19     68.11 o 
 -14   0   6        6.18        0.90     40.57 o 
 -13   0   6      233.60      223.76     59.20 o 
 -12   0   6        8.56      -16.63     33.25 o 
 -11   0   6        3.08       46.78     37.56 o 
 -10   0   6      164.49      188.44     22.61 o 
  -9   0   6      708.53      650.77     40.02 o 
  -8   0   6      881.88      937.97     42.55 o 
  -7   0   6      135.62      129.63     19.14 o 
  -6   0   6    10295.97    11668.45    272.55 o 
  -5   0   6      126.33      167.68     20.88 o 
  -4   0   6      408.80      254.88     33.35 o 
  -3   0   6    13403.86    15439.62    349.14 o 
  -2   0   6     7990.44     7982.20    189.81 o 
  -1   0   6    14539.23    16504.47    540.28 o 
   0   0   6      161.64      175.19     28.05 o 
   1   0   6     2835.03     3139.81    127.11 o 
   2   0   6     1127.71     1106.28     41.34 o 
   3   0   6      549.38      471.67     45.37 o 
   6   0   6     2771.29     2879.89    139.33 o 
   7   0   6      821.45      717.05     85.09 o 
   8   0   6      715.53      653.31     48.69 o 
   9   0   6     3308.24     3139.85    169.88 o 
  10   0   6       27.59       61.62     26.39 o 
  11   0   6       53.19       75.53     28.95 o 
  12   0   6      479.88      549.02     69.56 o 
  13   0   6      161.18       91.45     54.89 o 
  14   0   6        3.31       20.63     44.57 o 
 -17   1   6       33.45       38.50     38.86 o 
 -16   1   6        7.14       20.87     29.55 o 
 -15   1   6       76.26       78.30     34.00 o 
 -14   1   6        5.13       50.81     31.30 o 
 -13   1   6      246.27      242.59     44.25 o 
 -12   1   6      556.81      556.12     89.30 o 
 -11   1   6      365.02      328.26     71.62 o 
 -10   1   6        3.70       -4.48     16.52 o 
  -9   1   6      496.77      482.99     36.49 o 
  -8   1   6        7.66       -1.17     10.35 o 
  -7   1   6     5090.11     5732.23    103.97 o 
  -6   1   6     2726.21     3244.52     65.35 o 
  -5   1   6     6351.70     7098.02    123.00 o 
  -4   1   6    22925.51    25403.87    463.70 o 
  -3   1   6      156.23      138.55     12.57 o 
  -2   1   6     1290.69     1309.23     39.21 o 
  -1   1   6       23.97       18.75      9.69 o 
   0   1   6      222.85      177.63     20.62 o 
   1   1   6     1838.28     2199.33     68.87 o 
   2   1   6      990.62     1181.09     30.30 o 
   3   1   6     3838.08     3771.96    108.23 o 
   4   1   6      690.98      756.32     40.19 o 
   5   1   6       57.94       55.05     19.00 o 
   6   1   6        8.88        7.20     18.83 o 
   7   1   6      666.20      584.69     35.03 o 
   8   1   6       29.73       33.00     15.24 o 
   9   1   6    10557.66    10100.86    273.82 o 
  10   1   6       22.16       12.16     15.58 o 
  11   1   6      252.72      204.85     25.40 o 
  12   1   6       26.07       30.91     33.35 o 
  13   1   6      151.77      142.12     39.31 o 
  14   1   6        7.37       42.01     32.36 o 
 -17   2   6        6.19       24.14     29.19 o 
 -16   2   6       17.90      -18.52     42.22 o 
 -15   2   6       58.04       52.04     60.40 o 
 -14   2   6       17.88        2.27     29.26 o 
 -13   2   6       10.74       -5.07     26.39 o 
 -12   2   6       62.38       66.97     31.20 o 
 -11   2   6        0.07       12.87     40.12 o 
 -10   2   6      196.41      175.35     22.02 o 
  -9   2   6      440.17      406.36     20.60 o 
  -8   2   6     3214.76     3040.70     63.72 o 
  -7   2   6       95.63       63.58     10.88 o 
  -6   2   6     4628.14     4770.77     88.76 o 
  -5   2   6      606.13      769.22     81.15 o 
  -4   2   6     4676.27     4951.47    106.02 o 
  -3   2   6     1033.69     1255.76     38.86 o 
  -2   2   6    11437.74    12414.48    234.93 o 
  -1   2   6     4049.55     4425.90     94.26 o 
   0   2   6      749.36      704.93     26.91 o 
   1   2   6      521.61      583.03     21.31 o 
   2   2   6       32.00       31.80      7.82 o 
   3   2   6      604.26      606.59     27.33 o 
   4   2   6     4100.74     4402.14     99.26 o 
   5   2   6      416.96      481.58     27.63 o 
   6   2   6      278.60      311.32     24.51 o 
   7   2   6        2.93        1.04      9.64 o 
   8   2   6       50.02       37.67     23.57 o 
   9   2   6      396.47      337.81     28.22 o 
  10   2   6       41.53       74.96     18.77 o 
  11   2   6       83.92      114.72     26.48 o 
  12   2   6       57.31       33.08     23.78 o 
  13   2   6      157.39      158.47     35.77 o 
  14   2   6       36.00       46.53     34.26 o 
 -17   3   6      137.02      157.52     41.28 o 
 -16   3   6      237.98      268.69     47.66 o 
 -15   3   6        4.56       12.78     27.66 o 
 -14   3   6        1.67       -9.19     25.33 o 
 -13   3   6      386.68      497.87    143.78 o 
 -12   3   6       48.60       64.43     29.33 o 
 -11   3   6      321.22      368.18     76.57 o 
 -10   3   6       18.13       10.54     15.65 o 
  -9   3   6      528.97      522.09     23.91 o 
  -8   3   6       71.07       80.85     14.24 o 
  -7   3   6      186.98      198.17     15.29 o 
  -6   3   6      947.83      819.09     26.74 o 
  -5   3   6     1528.23     1617.96     76.46 o 
  -4   3   6    18280.20    20609.62    381.35 o 
  -3   3   6      423.03      431.76     23.41 o 
  -2   3   6       99.61       61.47     12.41 o 
  -1   3   6     1838.33     1876.90     48.85 o 
   0   3   6       54.01       25.16     10.75 o 
   1   3   6     2595.72     3117.60     60.76 o 
   2   3   6     1095.14     1088.73     25.54 o 
   3   3   6      131.97      129.07     15.67 o 
   4   3   6      348.00      343.25     27.60 o 
   5   3   6      381.11      392.96     25.46 o 
   6   3   6        8.95       23.34     12.71 o 
   7   3   6      307.88      252.18     18.49 o 
   8   3   6      659.83      627.27     27.56 o 
   9   3   6        1.21       19.90     15.14 o 
  10   3   6      177.28      123.37     32.34 o 
  11   3   6       24.05       76.55     23.44 o 
  12   3   6       28.91       35.02     22.41 o 
  13   3   6        0.34       31.51     24.03 o 
  14   3   6        4.02      -14.80     29.60 o 
 -17   4   6        3.16        6.85     62.70 o 
 -16   4   6      181.93      239.11     46.53 o 
 -15   4   6      224.20      229.34     51.43 o 
 -14   4   6       49.45       43.09     30.49 o 
 -13   4   6      928.22     1018.95     81.73 o 
 -12   4   6       15.51       21.17     23.58 o 
 -11   4   6      484.17      483.98     30.85 o 
 -10   4   6     3476.06     3634.44     95.01 o 
  -9   4   6      504.89      458.91     24.00 o 
  -8   4   6     3357.69     3221.79     67.42 o 
  -7   4   6     5418.97     5554.71    102.36 o 
  -6   4   6        0.83        6.03     16.17 o 
  -5   4   6       90.55       36.52     13.66 o 
  -4   4   6      459.24      552.25     27.13 o 
  -3   4   6     3655.93     3707.77     84.27 o 
  -2   4   6     4605.04     4603.63     98.23 o 
  -1   4   6      322.12      339.21     26.55 o 
   0   4   6     2939.22     3075.50     70.27 o 
   1   4   6      128.15      148.60     14.53 o 
   2   4   6      705.53      695.91     19.73 o 
   3   4   6      109.92      137.77     12.40 o 
   4   4   6       35.81        4.51     10.19 o 
   5   4   6       13.86       29.89     12.38 o 
   6   4   6      195.99      259.03     20.20 o 
   7   4   6       68.43       69.12     12.63 o 
   8   4   6       30.10       24.91     11.18 o 
   9   4   6      205.07      232.08     23.86 o 
  10   4   6      196.47      212.19     29.68 o 
  11   4   6        3.75       -9.22     18.43 o 
  12   4   6       38.52        0.87     15.07 o 
  13   4   6        0.06       -2.31     21.60 o 
  14   4   6       88.66      149.59     33.21 o 
 -17   5   6        6.21       51.61     32.54 o 
 -16   5   6      138.58      106.10     37.78 o 
 -15   5   6       95.61      111.41     37.02 o 
 -14   5   6      469.38      468.72     48.36 o 
 -13   5   6      232.68      246.65     37.06 o 
 -12   5   6       19.49       45.28     24.84 o 
 -11   5   6      657.95      723.24     37.31 o 
 -10   5   6       11.11       22.46     17.20 o 
  -9   5   6     1577.51     1505.46     48.64 o 
  -8   5   6      258.63      266.88     17.35 o 
  -7   5   6      318.30      316.23     21.42 o 
  -6   5   6        6.41        1.73     12.30 o 
  -5   5   6      366.34      275.59     22.29 o 
  -4   5   6        2.57        2.48     15.12 o 
  -3   5   6      428.88      454.32     24.54 o 
  -2   5   6       35.11       40.83     13.00 o 
  -1   5   6     5053.36     5275.32    109.63 o 
   0   5   6      425.29      688.70     25.82 o 
   1   5   6     1368.17     1405.43     39.44 o 
   2   5   6       45.97       20.88      6.97 o 
   3   5   6     1907.81     1915.04     44.95 o 
   4   5   6      459.32      462.45     25.49 o 
   5   5   6      131.63      135.79     18.08 o 
   6   5   6        8.32       -4.99      9.98 o 
   7   5   6       82.54       87.93     13.30 o 
   8   5   6       35.07       12.68     11.39 o 
   9   5   6      298.50      216.71     59.53 o 
  10   5   6       61.70       71.86     22.72 o 
  11   5   6      131.69      183.12     35.43 o 
  12   5   6        0.23        0.34     23.69 o 
  13   5   6        0.65      -10.06     20.12 o 
  14   5   6        0.24       68.77     35.57 o 
 -17   6   6       74.98      152.15     58.70 o 
 -16   6   6       68.72       98.77     36.29 o 
 -15   6   6      191.67      218.84     36.71 o 
 -14   6   6        2.85        0.53     22.40 o 
 -13   6   6       52.27       28.88     25.46 o 
 -12   6   6      192.10      156.35     34.23 o 
 -11   6   6      104.55      107.91     20.72 o 
 -10   6   6      978.47      945.40     48.56 o 
  -9   6   6       41.00       47.87     17.46 o 
  -8   6   6       19.77       23.64      9.46 o 
  -7   6   6       24.92       23.49     14.87 o 
  -6   6   6       58.10       57.16     15.76 o 
  -5   6   6       26.14       54.66     14.10 o 
  -4   6   6      301.23      478.68     44.38 o 
  -3   6   6      130.53       92.20     14.21 o 
  -2   6   6      496.18      475.87     22.77 o 
  -1   6   6     2201.21     2156.78     53.24 o 
   0   6   6      614.85      593.87     39.61 o 
   1   6   6     3408.26     3492.75    103.42 o 
   2   6   6     1310.15     1237.49     26.12 o 
   3   6   6      246.13      325.01     19.56 o 
   4   6   6      627.23      573.71     28.11 o 
   5   6   6      688.35      635.67     42.57 o 
   6   6   6       94.26       62.67     13.86 o 
   7   6   6     1058.64     1124.30     44.09 o 
   8   6   6       49.13        6.13     17.82 o 
   9   6   6        5.52       -1.30     16.56 o 
  10   6   6       14.10        2.72     19.55 o 
  11   6   6       11.20       36.98     23.18 o 
  12   6   6       23.74       -2.68     55.39 o 
  13   6   6        0.02       -4.58     26.19 o 
  14   6   6       11.64        9.61     32.05 o 
 -16   7   6       25.87       49.29     30.09 o 
 -15   7   6       57.71       74.97     28.19 o 
 -14   7   6      207.66      182.03     35.50 o 
 -13   7   6        9.34       32.61     24.10 o 
 -12   7   6     3316.71     3224.99    103.65 o 
 -11   7   6      175.90      164.21     23.23 o 
 -10   7   6     1039.98     1118.48     45.11 o 
  -9   7   6        2.73        4.40     16.33 o 
  -8   7   6       85.52      121.18     25.33 o 
  -7   7   6       29.68       19.31     14.68 o 
  -6   7   6        0.33       -2.31     12.93 o 
  -5   7   6      610.27      615.07     31.02 o 
  -4   7   6       28.52       -5.72     11.44 o 
  -3   7   6      116.46       81.26     20.88 o 
  -2   7   6      673.70      813.82     29.46 o 
  -1   7   6       23.83       36.32     18.57 o 
   0   7   6      574.38      563.46     37.35 o 
   1   7   6     5335.57     5586.26    187.71 o 
   2   7   6      558.81      575.21     30.89 o 
   3   7   6       56.58       62.50     10.71 o 
   4   7   6     1064.13     1119.82     40.84 o 
   5   7   6       15.81       36.56     13.37 o 
   6   7   6       43.45       44.19     24.35 o 
   7   7   6        0.01       -6.08     12.15 o 
   8   7   6        6.27        6.22     15.84 o 
   9   7   6        6.45        9.35     17.58 o 
  10   7   6       57.24       17.65     20.79 o 
  11   7   6        1.13       -5.14     43.32 o 
  12   7   6       60.65       56.13     33.41 o 
  13   7   6       13.56      100.69     42.37 o 
  14   7   6        7.83       53.26     34.44 o 
 -16   8   6       25.39        9.82     33.86 o 
 -15   8   6      396.75      452.41     49.30 o 
 -14   8   6       50.40       88.54     30.85 o 
 -13   8   6      395.96      330.50     45.93 o 
 -12   8   6      138.46      117.86     22.61 o 
 -11   8   6      244.83      273.60     28.38 o 
 -10   8   6       54.91       36.78     19.68 o 
  -9   8   6      213.04      201.04     31.29 o 
  -8   8   6       34.00       59.16     17.92 o 
  -7   8   6       44.23       30.32     15.73 o 
  -6   8   6     1126.16     1211.86     40.96 o 
  -5   8   6      915.66      969.11     39.14 o 
  -4   8   6     1990.50     2084.33     60.23 o 
  -3   8   6      589.94      517.94     25.95 o 
  -2   8   6      624.26      623.75     37.88 o 
  -1   8   6     2974.20     3275.27    100.52 o 
   0   8   6     3030.11     3385.87    103.54 o 
   1   8   6     1182.25     1055.68     50.97 o 
   2   8   6     2140.99     2089.23     61.73 o 
   3   8   6      351.80      336.98     22.67 o 
   4   8   6      891.85      921.09     38.40 o 
   5   8   6      106.04       94.59     14.80 o 
   6   8   6        0.65       -5.78     11.56 o 
   7   8   6       41.52       61.93     15.93 o 
   8   8   6       12.74       -6.88     15.19 o 
   9   8   6       61.73       83.95     30.73 o 
  10   8   6      158.32      215.38     58.65 o 
  11   8   6        9.93      -11.76     23.52 o 
  12   8   6       15.04       22.97     58.29 o 
  13   8   6       13.41       -2.18     27.08 o 
  14   8   6        0.79       44.44     41.32 o 
 -16   9   6        1.84       27.47     27.58 o 
 -15   9   6        2.57       34.45     26.53 o 
 -14   9   6       64.77       45.18     26.38 o 
 -13   9   6      405.20      443.90     52.34 o 
 -12   9   6     1263.55     1313.57     53.74 o 
 -11   9   6      210.54      213.41     32.29 o 
 -10   9   6     1517.44     1510.62     55.56 o 
  -9   9   6      675.80      663.10     51.66 o 
  -8   9   6      173.09      190.10     24.45 o 
  -7   9   6       12.31        8.58     15.29 o 
  -6   9   6     7220.54     7436.92    140.28 o 
  -5   9   6      143.86      124.90     19.19 o 
  -4   9   6     2600.80     2324.45     64.28 o 
  -3   9   6     1775.12     1909.15     54.16 o 
  -2   9   6      599.47      682.46     27.46 o 
  -1   9   6     5921.60     6732.16    177.76 o 
   0   9   6        1.83       23.83     18.67 o 
   1   9   6      588.38      589.11     40.41 o 
   2   9   6      654.84      515.19     31.66 o 
   3   9   6     6570.75     7412.76    194.01 o 
   4   9   6        0.88       -4.92     12.88 o 
   5   9   6      546.33      615.46     27.83 o 
   6   9   6      991.82     1047.78    107.53 o 
   7   9   6      550.06      570.39     37.34 o 
   8   9   6        0.00      -10.18     20.35 o 
   9   9   6        5.30       -4.79     22.26 o 
  10   9   6       21.86      -11.75     25.12 o 
  11   9   6       94.84       87.52     35.43 o 
  12   9   6        0.01       32.66     27.88 o 
  13   9   6        1.22      -10.55     29.62 o 
 -16  10   6       32.90       78.84     30.31 o 
 -15  10   6      402.21      347.39     46.80 o 
 -14  10   6       42.39       94.25     54.16 o 
 -13  10   6      438.54      571.78     62.15 o 
 -12  10   6      310.04      330.47     32.40 o 
 -11  10   6      181.26      201.69     26.29 o 
 -10  10   6     1358.39     1325.80     62.75 o 
  -9  10   6     2339.29     2510.64     69.82 o 
  -8  10   6     1186.25     1086.63     44.73 o 
  -7  10   6      533.84      584.51     33.55 o 
  -6  10   6       99.75      135.03     21.33 o 
  -5  10   6     8845.73     8619.67    157.55 o 
  -4  10   6       36.52       38.00     16.37 o 
  -3  10   6     4624.52     4376.68    100.61 o 
  -2  10   6      969.29      903.35     32.53 o 
  -1  10   6      194.06      146.34     26.74 o 
   0  10   6       69.53       75.32     23.04 o 
   1  10   6      705.33      787.08     48.15 o 
   2  10   6     2865.65     2955.23     77.91 o 
   3  10   6       41.65       58.32     18.27 o 
   4  10   6       68.09       36.88     14.15 o 
   5  10   6       63.11       33.86     14.10 o 
   6  10   6        5.58       -7.72     15.44 o 
   7  10   6       10.13        3.80     17.77 o 
   8  10   6        3.65        1.80     23.99 o 
   9  10   6        0.01       -1.25     24.78 o 
  10  10   6       20.18        4.27     28.61 o 
  11  10   6        0.57       -0.34     28.09 o 
  12  10   6       28.05      -13.76     27.52 o 
  13  10   6        0.39       29.82     32.51 o 
 -15  11   6      108.82       44.15     40.42 o 
 -14  11   6      335.54      358.65     44.09 o 
 -13  11   6      642.86      669.64     89.32 o 
 -12  11   6      174.27      203.14     28.19 o 
 -11  11   6      160.75      162.06     31.90 o 
 -10  11   6     1225.97     1171.38     68.31 o 
  -9  11   6      969.86      904.36     44.04 o 
  -8  11   6     3499.53     3311.21    140.00 o 
  -7  11   6     2327.34     2278.97     65.06 o 
  -6  11   6        0.06       18.80     14.16 o 
  -5  11   6      254.88      243.23     23.42 o 
  -4  11   6     1008.20     1065.06     42.29 o 
  -3  11   6      317.32      328.32     30.86 o 
  -2  11   6      368.76      370.44     22.70 o 
  -1  11   6      124.22      179.01     30.70 o 
   0  11   6      506.01      460.59     96.21 o 
   1  11   6       90.55       51.36     23.01 o 
   2  11   6      699.05      662.71     72.77 o 
   3  11   6      360.45      377.09     30.96 o 
   4  11   6      240.42      201.37     22.97 o 
   5  11   6      289.47      297.00     25.81 o 
   6  11   6      143.94      175.73     25.22 o 
   7  11   6       56.06       50.75     19.88 o 
   8  11   6      110.00      108.85     34.35 o 
   9  11   6       55.01       37.66     31.10 o 
  10  11   6        0.39       -7.65     23.17 o 
  11  11   6        2.84       19.93     31.24 o 
  12  11   6        2.95       33.94     36.16 o 
  13  11   6       82.81       68.17     40.15 o 
 -15  12   6       20.20       27.17     34.56 o 
 -14  12   6      186.86      288.04     41.38 o 
 -13  12   6      100.80      117.19     30.01 o 
 -12  12   6       50.54       46.59     21.10 o 
 -11  12   6       43.38       46.10     21.79 o 
 -10  12   6      968.62      864.13     45.15 o 
  -9  12   6     1143.44     1065.15     47.40 o 
  -8  12   6      328.54      426.46     38.38 o 
  -7  12   6     4284.70     4393.15     99.19 o 
  -6  12   6       35.44       44.89     17.96 o 
  -5  12   6      364.38      315.04     27.99 o 
  -4  12   6      437.59      411.83     29.26 o 
  -3  12   6      755.77      878.94     78.76 o 
  -2  12   6        0.88        2.41      6.64 o 
  -1  12   6       21.46       21.58     34.06 o 
   0  12   6      995.57     1012.14     63.10 o 
   1  12   6      668.93      705.73     49.59 o 
   2  12   6      336.06      297.60     36.69 o 
   3  12   6       56.63       55.72     16.01 o 
   4  12   6       38.21       43.01     16.94 o 
   5  12   6        0.06       -7.06     14.12 o 
   6  12   6       13.72       22.21     15.47 o 
   7  12   6      492.50      519.01     92.85 o 
   8  12   6        5.44      -10.82     21.64 o 
   9  12   6       18.22       33.48     31.06 o 
  10  12   6        2.56      -11.83     23.65 o 
  11  12   6       48.03       25.86     31.06 o 
  12  12   6       43.27       56.83     37.67 o 
 -15  13   6      301.16      337.06     44.40 o 
 -14  13   6       76.47       60.73     47.72 o 
 -13  13   6       79.58       66.07     26.53 o 
 -12  13   6        1.66       11.76     14.59 o 
 -11  13   6      299.95      369.93     51.39 o 
 -10  13   6      329.13      282.13     30.48 o 
  -9  13   6        2.61       32.04     19.69 o 
  -8  13   6     2133.29     1946.58     61.75 o 
  -7  13   6       12.12        4.64     17.65 o 
  -6  13   6      842.37      773.84     39.18 o 
  -5  13   6     1297.45     1116.11     43.42 o 
  -4  13   6      199.83      228.33     25.48 o 
  -3  13   6      443.01      478.74     80.08 o 
  -2  13   6      166.53      172.56     33.67 o 
  -1  13   6       57.82       59.09     41.87 o 
   0  13   6      130.22       90.33     20.92 o 
   1  13   6        2.83       16.93     16.95 o 
   2  13   6      394.26      417.20     41.46 o 
   3  13   6      903.02      819.60     41.49 o 
   4  13   6      464.18      474.19     31.59 o 
   5  13   6     1707.07     1695.10     63.48 o 
   6  13   6      123.50      150.99     22.33 o 
   7  13   6       32.58       10.97     18.12 o 
   8  13   6        2.68       11.57     27.31 o 
   9  13   6       61.95       75.63     33.81 o 
  10  13   6      251.43      299.92     50.12 o 
  11  13   6       41.74       43.44     51.18 o 
  12  13   6       19.96       16.25     33.35 o 
 -14  14   6       44.93       12.64     27.05 o 
 -13  14   6        9.57       62.37     17.91 o 
 -12  14   6        2.72       20.95     18.79 o 
 -11  14   6      102.87      161.10     31.43 o 
 -10  14   6      256.25      274.75     31.29 o 
  -9  14   6      134.97       77.14     21.90 o 
  -8  14   6      695.30      635.23     56.98 o 
  -7  14   6       21.06       39.66     19.64 o 
  -6  14   6      317.92      272.76     28.18 o 
  -5  14   6        7.30      -10.49     20.98 o 
  -4  14   6       58.45       35.87     30.54 o 
  -3  14   6       36.46       55.25     28.83 o 
  -2  14   6        0.62        4.25     24.39 o 
  -1  14   6        0.17       16.53     17.65 o 
   0  14   6       90.15       85.18     22.57 o 
   1  14   6      460.08      435.75     38.97 o 
   2  14   6     1295.69     1193.02     49.91 o 
   3  14   6      144.65      153.68     20.02 o 
   4  14   6        2.87       -3.24     15.85 o 
   5  14   6      204.83      201.04     24.90 o 
   6  14   6      902.67      765.29     40.15 o 
   7  14   6      231.61      291.30     35.30 o 
   8  14   6      533.41      499.12     59.25 o 
   9  14   6       10.80       37.49     29.66 o 
  10  14   6      373.59      419.48     59.08 o 
  11  14   6       52.79       13.42     39.51 o 
  12  14   6       90.30      122.96     56.84 o 
 -14  15   6       45.89       94.31     32.25 o 
 -13  15   6       10.98       92.11     23.80 o 
 -12  15   6      372.11      413.39     39.28 o 
 -11  15   6       45.16       35.06     22.77 o 
 -10  15   6     1044.43      978.73     57.34 o 
  -9  15   6      254.87      303.42     31.40 o 
  -8  15   6     1956.36     1685.69     58.84 o 
  -7  15   6     3417.28     3147.01     82.15 o 
  -6  15   6      875.51      897.19     53.19 o 
  -5  15   6      536.29      482.34     42.48 o 
  -4  15   6      397.56      273.00     34.90 o 
  -3  15   6       46.37       48.53     29.14 o 
  -2  15   6        0.40       61.39     32.30 o 
  -1  15   6      623.21      553.92     39.49 o 
   0  15   6     1671.98     1724.71     63.31 o 
   1  15   6      329.90      339.40     28.47 o 
   2  15   6      205.82      165.89     23.15 o 
   3  15   6        1.68       -7.28     14.55 o 
   4  15   6       54.21       59.84     17.20 o 
   5  15   6       30.45       15.23     16.81 o 
   6  15   6       55.96       56.57     19.28 o 
   7  15   6       14.21       26.38     26.90 o 
   8  15   6      383.29      366.18     40.19 o 
   9  15   6       47.32       39.62     32.65 o 
  10  15   6       40.19       57.97     34.21 o 
  11  15   6       11.12       12.58     33.32 o 
 -13  16   6       42.39       60.57     23.21 o 
 -12  16   6       28.04       49.37     24.94 o 
 -11  16   6      239.88      296.11     33.50 o 
 -10  16   6       72.76       72.95     24.95 o 
  -9  16   6      492.19      546.10     39.94 o 
  -8  16   6       13.32       35.57     39.17 o 
  -7  16   6      266.34      227.31     35.59 o 
  -6  16   6      119.96      144.37     31.79 o 
  -5  16   6     3184.88     3095.98     95.32 o 
  -4  16   6      595.34      587.70     44.27 o 
  -3  16   6      651.72      683.00     43.81 o 
  -2  16   6       14.88       29.35     24.93 o 
  -1  16   6       56.59       52.74     17.60 o 
   0  16   6        0.01       -2.30     13.63 o 
   1  16   6       50.57       32.41     17.08 o 
   2  16   6       12.07       37.39     17.26 o 
   3  16   6      246.42      291.08     27.62 o 
   4  16   6      541.06      544.09     32.38 o 
   5  16   6        8.38       -6.81     13.61 o 
   6  16   6       76.94       78.73     20.31 o 
   7  16   6       85.96      126.67     29.22 o 
   8  16   6      162.89      162.95     31.50 o 
   9  16   6        2.98       -0.37     21.73 o 
  10  16   6        0.28      -17.07     34.15 o 
  11  16   6       14.12      -16.22     32.44 o 
 -13  17   6       16.10       46.50     22.93 o 
 -12  17   6        4.87       42.85     23.16 o 
 -11  17   6        2.58       15.54     25.59 o 
 -10  17   6      140.01       73.62     29.51 o 
  -9  17   6       22.68       81.34     28.42 o 
  -8  17   6       20.92       34.99     28.19 o 
  -7  17   6      158.80      271.61     38.36 o 
  -6  17   6       75.76       93.85     51.73 o 
  -5  17   6        7.09      -12.99     25.98 o 
  -4  17   6        1.22      -13.91     28.92 o 
  -3  17   6     3233.05     2831.49     88.15 o 
  -2  17   6     1604.35     1549.32     52.11 o 
  -1  17   6     1822.73     1761.65     56.14 o 
   0  17   6     2558.99     2324.83     66.29 o 
   1  17   6      316.02      315.41     28.99 o 
   2  17   6       54.32       25.65     17.81 o 
   3  17   6      112.88      111.23     21.91 o 
   4  17   6      733.65      692.31     40.70 o 
   5  17   6      950.82     1031.85     55.13 o 
   6  17   6      157.36      120.04     28.62 o 
   7  17   6      553.84      552.52     48.10 o 
   8  17   6        5.18      -10.20     20.39 o 
   9  17   6        1.70       17.02     22.34 o 
  10  17   6       36.73       63.99     26.88 o 
 -12  18   6       41.61       12.74     33.73 o 
 -11  18   6       18.98       28.74     25.72 o 
 -10  18   6        0.80       14.75     24.99 o 
  -9  18   6      199.05      177.55     42.34 o 
  -8  18   6       97.81      108.97     31.63 o 
  -7  18   6      268.48      333.66     41.89 o 
  -6  18   6      288.02      197.67     33.87 o 
  -5  18   6      648.60      602.89     48.37 o 
  -4  18   6      934.74      740.75     63.10 o 
  -3  18   6      112.90       99.10     20.63 o 
  -2  18   6      375.02      282.06     27.08 o 
  -1  18   6      161.81      201.30     32.46 o 
   0  18   6      502.67      540.08     42.90 o 
   1  18   6      336.62      364.50     70.94 o 
   2  18   6      697.30      585.32     46.93 o 
   3  18   6       37.20       12.51     16.96 o 
   4  18   6      137.63       98.35     22.04 o 
   5  18   6      141.19      147.46     34.31 o 
   6  18   6       61.60       13.39     21.21 o 
   7  18   6      603.39      650.27     73.28 o 
   8  18   6      104.30       47.23     25.36 o 
   9  18   6        6.39      -11.61     23.21 o 
  10  18   6      106.13      122.95     39.56 o 
 -11  19   6       48.67       56.00     28.21 o 
 -10  19   6       26.54       16.99     25.50 o 
  -9  19   6      153.36      154.24     34.64 o 
  -8  19   6       77.22      142.67     34.85 o 
  -7  19   6       28.38       49.66     28.16 o 
  -6  19   6       27.64       53.74     29.06 o 
  -5  19   6      362.02      450.75     44.70 o 
  -4  19   6      153.52      203.91     42.09 o 
  -3  19   6       17.17       78.87     23.51 o 
  -2  19   6      134.27      173.90     23.16 o 
  -1  19   6      647.42      620.76     82.54 o 
   0  19   6      453.18      396.42     39.85 o 
   1  19   6      217.23      257.22     27.76 o 
   2  19   6      142.23      140.35     24.04 o 
   3  19   6       55.19       52.04     21.31 o 
   4  19   6       26.12       11.84     19.10 o 
   5  19   6       53.86       25.49     20.41 o 
   6  19   6     1761.69     1701.97     63.75 o 
   7  19   6       12.41       12.86     21.59 o 
   8  19   6       88.22       42.74     25.60 o 
   9  19   6       13.20       19.97     26.24 o 
 -11  20   6       18.73       36.76     30.48 o 
 -10  20   6       39.30      159.77     35.03 o 
  -9  20   6       13.66       66.76     30.12 o 
  -8  20   6      286.37      344.89     43.37 o 
  -7  20   6      285.08      289.42     39.78 o 
  -6  20   6        5.01      -14.52     29.04 o 
  -5  20   6      123.72      140.53     33.75 o 
  -4  20   6       78.91      102.63     27.13 o 
  -3  20   6      168.42      122.41     26.88 o 
  -2  20   6       12.89        6.82     21.86 o 
  -1  20   6      463.75      491.91     35.98 o 
   0  20   6      312.94      368.11     32.65 o 
   1  20   6       94.18      111.60     22.53 o 
   2  20   6        8.41       55.12     36.42 o 
   3  20   6      271.58      245.07     28.97 o 
   4  20   6        1.52       -8.90     17.80 o 
   5  20   6       48.01       42.87     23.20 o 
   6  20   6      134.87      117.71     29.17 o 
   7  20   6      306.70      298.58     39.86 o 
   8  20   6      121.49      157.21     34.31 o 
 -10  21   6       50.94       54.50     31.02 o 
  -9  21   6      734.61      836.44    121.74 o 
  -8  21   6       29.13       -1.87     25.63 o 
  -7  21   6      509.31      508.00     48.30 o 
  -6  21   6       80.29       97.23     47.46 o 
  -5  21   6       75.50       47.60     20.42 o 
  -4  21   6        8.70       26.19     21.98 o 
  -3  21   6      205.80      207.57     33.03 o 
  -2  21   6       15.43       31.06     22.31 o 
  -1  21   6     1143.04     1038.42     59.21 o 
   0  21   6        0.07       -6.17     15.41 o 
   1  21   6      765.86      654.02     69.63 o 
   2  21   6      151.39      136.16     26.67 o 
   3  21   6       17.47        3.00     17.66 o 
   4  21   6      167.98      246.36     30.19 o 
   5  21   6       18.58       36.62     22.97 o 
   6  21   6       29.13       40.14     25.28 o 
   7  21   6        5.40       11.78     24.35 o 
  -9  22   6        6.40      -14.93     38.84 o 
  -8  22   6        3.69       14.20     37.97 o 
  -7  22   6       17.87       47.93     28.82 o 
  -6  22   6        0.65        0.63     26.94 o 
  -5  22   6        3.05       73.33     37.25 o 
  -4  22   6       36.15       61.27     24.19 o 
  -3  22   6       66.51      113.03     28.07 o 
  -2  22   6       14.31       25.20     22.53 o 
  -1  22   6      261.27      332.73     38.01 o 
   0  22   6       10.55      -11.16     22.33 o 
   1  22   6       21.79       -0.96     19.71 o 
   2  22   6      181.42      141.30     25.47 o 
   3  22   6        7.83       30.64     20.33 o 
   4  22   6        1.59       -4.00     21.25 o 
   5  22   6        1.55       21.54     32.72 o 
   6  22   6       60.89      144.66     33.21 o 
  -8  23   6       86.80      155.13     37.13 o 
  -7  23   6      710.16      887.16     69.86 o 
  -6  23   6        3.91       22.25     52.04 o 
  -5  23   6      343.43      398.62     81.58 o 
  -4  23   6      116.59      223.39     42.76 o 
  -3  23   6      336.72      277.38     38.73 o 
  -2  23   6       15.18       13.20     23.87 o 
  -1  23   6      901.98     1062.81     63.52 o 
   0  23   6      376.10      390.89     41.84 o 
   1  23   6        1.18       26.32     23.61 o 
   2  23   6      254.97      294.03     33.20 o 
   3  23   6       17.97       37.03     21.25 o 
   4  23   6       10.61        1.06     19.36 o 
   5  23   6       12.35       23.58     40.78 o 
  -6  24   6      408.06      455.82     60.94 o 
  -5  24   6       24.26       -1.48     33.86 o 
  -4  24   6        1.85      -10.88     32.28 o 
  -3  24   6        3.67        1.92     25.01 o 
  -2  24   6       11.30       23.54     26.21 o 
  -1  24   6      183.29      187.01     34.66 o 
   0  24   6       46.19       87.84     29.18 o 
   1  24   6      174.79      236.66     36.01 o 
   2  24   6      167.20      159.69     34.27 o 
   3  24   6       49.36       71.77     23.64 o 
  -3  25   6       16.76       28.33     25.42 o 
  -2  25   6      340.37      320.01     43.98 o 
  -1  25   6       33.86        7.01     22.70 o 
   0  25   6       69.43       75.85     39.42 o 
   1  25   6       35.77       39.36     42.97 o 
 -17   1   7       45.82       73.87     37.11 o 
 -16   1   7      177.78      159.27     83.64 o 
 -15   1   7       21.86        1.19     29.59 o 
 -14   1   7      200.58      197.96     43.34 o 
 -13   1   7        0.09       53.96     29.09 o 
 -12   1   7      217.16      254.01     58.40 o 
 -11   1   7        9.04       26.77     27.48 o 
 -10   1   7      100.24       82.47     24.18 o 
  -9   1   7        0.20       -5.25     10.49 o 
  -8   1   7        5.83        9.24     10.58 o 
  -7   1   7     1326.99     1280.85     43.82 o 
  -6   1   7     4339.08     4780.05     90.53 o 
  -5   1   7     3721.74     4073.94     79.02 o 
  -4   1   7      972.77     1017.65     32.27 o 
  -3   1   7     1754.08     1633.02     51.32 o 
  -2   1   7     2724.31     2908.31     97.55 o 
  -1   1   7     4410.59     4415.51     96.68 o 
   0   1   7     1199.98     1265.04     40.04 o 
   1   1   7     1324.98     1228.36     39.96 o 
   2   1   7        1.27       -4.27      8.53 o 
   3   1   7       39.62       65.75     10.09 o 
   4   1   7      376.06      387.59     33.55 o 
   5   1   7        6.45        6.66     16.71 o 
   6   1   7      258.77      257.81     37.21 o 
   7   1   7      461.40      399.30    228.82 o 
   8   1   7     1353.17     1336.97     58.19 o 
   9   1   7      231.89      200.79     19.65 o 
  10   1   7        2.95       23.62     21.40 o 
  11   1   7        2.96        2.92     20.89 o 
  12   1   7       35.59       82.24     26.28 o 
  13   1   7      408.03      437.39     65.06 o 
  14   1   7        7.29      -15.06     30.12 o 
 -17   2   7        0.61       10.85     31.55 o 
 -16   2   7       10.15        7.87     28.65 o 
 -15   2   7       23.97       17.08     30.13 o 
 -14   2   7       57.39       80.75     34.03 o 
 -13   2   7       11.34        3.54     25.40 o 
 -12   2   7      151.73      139.68     34.92 o 
 -11   2   7      130.49      127.58     33.13 o 
 -10   2   7       85.55       54.43     19.09 o 
  -9   2   7      304.11      273.86     19.39 o 
  -8   2   7      511.23      446.51     22.57 o 
  -7   2   7      538.11      589.27     24.27 o 
  -6   2   7      603.46      574.24     28.65 o 
  -5   2   7     3426.06     3905.33     76.89 o 
  -4   2   7       74.07       93.88     15.89 o 
  -3   2   7       51.78      102.30     15.91 o 
  -2   2   7     1194.76     1006.30     35.39 o 
  -1   2   7     3750.47     4022.30     89.83 o 
   0   2   7       18.75       12.10     11.15 o 
   1   2   7        0.89       13.07     11.31 o 
   2   2   7       51.96       75.43     10.03 o 
   3   2   7     1928.11     2186.27     39.91 o 
   4   2   7      451.21      493.13     38.21 o 
   5   2   7       91.87       95.05     19.67 o 
   6   2   7       33.35       33.26     14.48 o 
   7   2   7      360.93      350.26     31.33 o 
   8   2   7      236.74      250.83     21.03 o 
   9   2   7     1152.60     1104.54     50.96 o 
  10   2   7      228.58      194.92     28.34 o 
  11   2   7        1.51       30.99     22.20 o 
  12   2   7       97.26       97.66     57.58 o 
  13   2   7      249.12      265.08     55.19 o 
  14   2   7       54.12       70.30     73.27 o 
 -17   3   7       85.78      103.68     38.85 o 
 -16   3   7       63.71       18.33     41.32 o 
 -15   3   7      428.25      400.16     56.30 o 
 -14   3   7       47.30      104.06     41.92 o 
 -13   3   7      804.91      704.45     69.71 o 
 -12   3   7       99.20      121.01     34.20 o 
 -11   3   7      137.24      178.23     38.85 o 
 -10   3   7       49.02       12.31     17.64 o 
  -9   3   7     1235.47     1228.85     52.02 o 
  -8   3   7     1856.06     1730.45     44.93 o 
  -7   3   7      525.61      431.79     21.88 o 
  -6   3   7       11.74        3.70      7.59 o 
  -5   3   7     1763.67     1585.66     49.75 o 
  -4   3   7       77.33       76.28     16.00 o 
  -3   3   7     4399.75     4969.76    108.27 o 
  -2   3   7        6.25       -4.28     11.07 o 
  -1   3   7       42.34       34.85     13.13 o 
   0   3   7     4939.28     5081.64    108.64 o 
   1   3   7      312.69      318.40     21.12 o 
   2   3   7       13.04       25.87      8.37 o 
   3   3   7       86.54       51.24     11.63 o 
   4   3   7       17.20        6.93     12.22 o 
   5   3   7       46.45       35.17     13.81 o 
   6   3   7     1812.44     1910.28     94.57 o 
   7   3   7      473.72      453.09     27.83 o 
   8   3   7      271.93      297.13     21.95 o 
   9   3   7       47.25       26.65     15.40 o 
  10   3   7       22.49       26.50     20.22 o 
  11   3   7       79.69       54.39     23.09 o 
  12   3   7      293.05      226.21     42.48 o 
  13   3   7      108.69      121.41     31.83 o 
  14   3   7       28.30       19.93     47.08 o 
 -17   4   7       16.61       69.35     37.23 o 
 -16   4   7       59.23       21.77     31.53 o 
 -15   4   7      637.55      540.90     88.09 o 
 -14   4   7       26.24       19.34     27.62 o 
 -13   4   7        4.65       -3.27     42.67 o 
 -12   4   7       28.87       24.74     27.48 o 
 -11   4   7      619.98      545.12     36.71 o 
 -10   4   7       40.41       41.86     19.92 o 
  -9   4   7     2306.26     2429.59     57.31 o 
  -8   4   7     2239.04     2127.03     56.69 o 
  -7   4   7     1352.51     1405.74     46.08 o 
  -6   4   7        1.44       -6.27     13.35 o 
  -5   4   7     2382.55     2096.68     58.93 o 
  -4   4   7      801.75      897.82     35.68 o 
  -3   4   7     6231.43     7750.33    157.33 o 
  -2   4   7       67.78       91.99     18.85 o 
  -1   4   7     2968.87     3093.68     73.21 o 
   0   4   7      944.39     1005.84     35.82 o 
   1   4   7      563.81      506.72     25.38 o 
   2   4   7     2730.00     2771.95     49.59 o 
   3   4   7      834.67      899.48     24.85 o 
   4   4   7        7.06       -0.02     11.49 o 
   5   4   7      190.33      176.48     23.70 o 
   6   4   7      557.50      540.47     32.47 o 
   7   4   7      659.28      619.16     45.95 o 
   8   4   7      286.27      316.72     26.75 o 
   9   4   7       32.55       -6.59     17.45 o 
  10   4   7       15.00       45.76     21.69 o 
  11   4   7        0.03        6.00     19.88 o 
  12   4   7      123.99      123.79     30.04 o 
  13   4   7       41.90       25.39     94.85 o 
  14   4   7        5.37      -13.67     27.34 o 
 -17   5   7        1.33      -21.37     44.72 o 
 -16   5   7       73.63       62.11     34.16 o 
 -15   5   7        6.87       -1.22     45.67 o 
 -14   5   7      231.99      249.95     46.46 o 
 -13   5   7      678.65      610.61     62.67 o 
 -12   5   7     1996.12     2156.76    100.22 o 
 -11   5   7     1281.47     1184.70     52.44 o 
 -10   5   7      228.54      236.52     28.01 o 
  -9   5   7       75.93       51.45     12.79 o 
  -8   5   7     5266.34     5373.66    102.83 o 
  -7   5   7      405.04      306.02     35.54 o 
  -6   5   7      406.94      385.32     27.48 o 
  -5   5   7       27.64       38.11     14.45 o 
  -4   5   7      241.29      322.31     28.85 o 
  -3   5   7       17.52       25.07     12.58 o 
  -2   5   7       85.34      138.79     16.22 o 
  -1   5   7     3177.60     3303.79     76.64 o 
   0   5   7        0.04        3.10     12.98 o 
   1   5   7      745.11      734.77     31.00 o 
   2   5   7      256.76      249.23     17.09 o 
   3   5   7      174.66      200.14     13.20 o 
   4   5   7       16.63       17.70     10.53 o 
   5   5   7        0.49        8.14     13.04 o 
   6   5   7      238.58      284.32     26.00 o 
   7   5   7        3.45       -2.19     13.20 o 
   8   5   7        0.00       -5.76     11.53 o 
   9   5   7        6.07        3.97     17.93 o 
  10   5   7       13.45       14.69     20.21 o 
  11   5   7        1.86       22.56     21.27 o 
  12   5   7       42.05       22.89     28.34 o 
  13   5   7       28.32       17.70     36.41 o 
  14   5   7       28.54        3.68     29.15 o 
 -16   6   7       16.04       56.71     33.32 o 
 -15   6   7        4.64       25.99     37.31 o 
 -14   6   7      694.75      705.08     69.30 o 
 -13   6   7        0.51      -12.10     24.21 o 
 -12   6   7      378.98      360.41     71.67 o 
 -11   6   7     1732.16     1665.41     61.64 o 
 -10   6   7        0.09       -8.67     17.35 o 
  -9   6   7      108.73      140.73     24.21 o 
  -8   6   7     3680.63     3486.67    133.41 o 
  -7   6   7     1924.80     1660.56     61.16 o 
  -6   6   7        3.87       -4.13     13.53 o 
  -5   6   7      656.47      583.57     31.08 o 
  -4   6   7      321.80      309.60     29.20 o 
  -3   6   7      480.15      428.79     26.87 o 
  -2   6   7       21.45       49.78     16.69 o 
  -1   6   7     2095.16     2277.09     57.66 o 
   0   6   7     1914.79     2231.73     55.74 o 
   1   6   7     1609.75     1408.18     41.33 o 
   2   6   7      381.50      396.64     22.02 o 
   3   6   7        5.01        5.53      7.24 o 
   4   6   7      123.59      100.66     14.85 o 
   5   6   7      538.11      509.85     40.01 o 
   6   6   7       17.55       33.01     13.63 o 
   7   6   7      476.55      464.73     33.90 o 
   8   6   7      263.16      320.14     25.44 o 
   9   6   7      204.81      230.23     31.03 o 
  10   6   7       16.78      -10.59     21.18 o 
  11   6   7       62.73       31.01     29.68 o 
  12   6   7        7.44      -12.69     25.39 o 
  13   6   7        1.85       49.56     32.81 o 
 -16   7   7       13.60        1.99     27.39 o 
 -15   7   7      270.17      294.69     51.82 o 
 -14   7   7      571.51      589.00     63.86 o 
 -13   7   7      352.67      396.88     51.60 o 
 -12   7   7     1143.14     1198.32     78.62 o 
 -11   7   7      224.17      189.83     27.53 o 
 -10   7   7     2084.23     1798.02     69.15 o 
  -9   7   7      590.87      610.84     39.35 o 
  -8   7   7      201.19      239.39     31.14 o 
  -7   7   7       89.51       66.63     27.66 o 
  -6   7   7       67.09       28.48     16.48 o 
  -5   7   7      178.11      200.63     21.66 o 
  -4   7   7       55.52       78.84     15.40 o 
  -3   7   7      599.33      558.86     28.15 o 
  -2   7   7     2163.22     2086.30     55.09 o 
  -1   7   7     5950.11     6243.69    129.12 o 
   0   7   7     1585.29     1526.16     83.24 o 
   1   7   7      695.34      622.11     41.49 o 
   2   7   7     4408.28     4710.47    107.10 o 
   3   7   7     1332.69     1414.48     31.10 o 
   4   7   7     2645.48     2621.81    119.09 o 
   5   7   7     1403.35     1582.34     51.72 o 
   6   7   7       87.62      101.59     17.35 o 
   7   7   7      764.80      760.40     34.78 o 
   8   7   7       52.58       53.91     28.57 o 
   9   7   7       57.44      106.15     33.44 o 
  10   7   7       48.63       65.47     44.57 o 
  11   7   7       14.12      -13.62     27.23 o 
  12   7   7       73.19       81.98     67.16 o 
  13   7   7       40.64       29.82     52.94 o 
 -16   8   7       48.60       66.50     31.76 o 
 -15   8   7        3.54      -23.73     50.83 o 
 -14   8   7      163.95      136.91     39.12 o 
 -13   8   7       36.81       11.49     23.34 o 
 -12   8   7      110.18      143.41     24.77 o 
 -11   8   7      491.66      487.11     35.16 o 
 -10   8   7      345.95      377.26     49.30 o 
  -9   8   7     2895.85     2828.58    137.07 o 
  -8   8   7      132.69      136.27     33.35 o 
  -7   8   7      461.70      517.57     34.52 o 
  -6   8   7     3901.43     3760.44     95.15 o 
  -5   8   7     5031.85     4837.61    188.08 o 
  -4   8   7     2249.62     2308.04     64.27 o 
  -3   8   7     1356.50     1179.59     61.94 o 
  -2   8   7     3873.82     3893.16    147.23 o 
  -1   8   7        4.70       20.24     17.65 o 
   0   8   7       82.78       64.23     21.58 o 
   1   8   7       35.13       66.75     21.29 o 
   2   8   7      529.87      484.28     31.73 o 
   3   8   7       60.39       77.63     18.20 o 
   4   8   7       81.08       80.15     15.75 o 
   5   8   7      217.52      172.99     21.25 o 
   6   8   7      592.57      547.49     36.80 o 
   7   8   7       47.92       78.07     20.37 o 
   8   8   7      509.10      608.32     57.86 o 
   9   8   7       35.82       38.96     28.44 o 
  10   8   7       12.27       34.39     28.91 o 
  11   8   7       16.14      101.15     47.08 o 
  12   8   7       17.22        5.58     30.89 o 
  13   8   7       21.15      -13.55     27.10 o 
 -16   9   7        1.74        0.33     27.58 o 
 -15   9   7      105.70       99.47     36.31 o 
 -14   9   7      173.73      116.05     30.92 o 
 -13   9   7       89.78      116.78     37.18 o 
 -12   9   7       15.54       32.31     19.49 o 
 -11   9   7      229.35      316.85     38.73 o 
 -10   9   7     3512.80     3450.88    109.30 o 
  -9   9   7     1745.04     1641.93     55.12 o 
  -8   9   7       64.87       95.94     23.22 o 
  -7   9   7       77.57      114.43     22.64 o 
  -6   9   7       76.61      104.53     27.02 o 
  -5   9   7     8840.57     8484.68    376.57 o 
  -4   9   7     2439.85     2354.92    125.81 o 
  -3   9   7      909.15      810.76     32.83 o 
  -2   9   7     3836.44     3777.88     86.90 o 
  -1   9   7      266.26      285.63     72.62 o 
   0   9   7        6.62       11.64     18.24 o 
   1   9   7       25.72       34.39     21.99 o 
   2   9   7     1468.27     1673.86     70.61 o 
   3   9   7      415.91      355.96     29.07 o 
   4   9   7     1557.25     1546.84     54.27 o 
   5   9   7       96.07       84.03     19.98 o 
   6   9   7        0.04       19.49     16.86 o 
   7   9   7      560.45      546.95     58.02 o 
   8   9   7        2.70       22.20     25.48 o 
   9   9   7       49.55       10.32     25.63 o 
  10   9   7        1.67       22.18     40.97 o 
  11   9   7        0.14      -11.41     22.81 o 
  12   9   7        0.11      -14.10     28.21 o 
  13   9   7        2.31        1.49     31.76 o 
 -16  10   7        0.00       64.78     31.88 o 
 -15  10   7      109.10       65.39     28.97 o 
 -14  10   7       14.41      -11.15     22.31 o 
 -13  10   7        1.72       18.52     24.51 o 
 -12  10   7      319.66      312.29     32.04 o 
 -11  10   7       11.32        8.14     18.63 o 
 -10  10   7     1346.44     1309.67     85.88 o 
  -9  10   7      146.88      174.47     33.76 o 
  -8  10   7      168.53      188.36     27.39 o 
  -7  10   7        1.21       -8.44     16.88 o 
  -6  10   7     1235.88     1104.65     46.75 o 
  -5  10   7      107.87      143.34     26.92 o 
  -4  10   7      683.85      649.03     64.65 o 
  -3  10   7      302.24      248.52     32.61 o 
  -2  10   7      184.72      193.17     15.60 o 
  -1  10   7      406.12      350.38     58.50 o 
   0  10   7      222.27      240.26     41.47 o 
   1  10   7      258.00      231.75     31.79 o 
   2  10   7      838.35      896.43     53.56 o 
   3  10   7     3125.50     3205.51    105.72 o 
   4  10   7       11.58        7.75     16.25 o 
   5  10   7       18.77        7.87     14.87 o 
   6  10   7        0.17       -6.19     12.38 o 
   7  10   7      295.25      354.24     32.88 o 
   8  10   7        2.60       25.65     24.10 o 
   9  10   7       48.11       47.03     30.04 o 
  10  10   7       46.97       65.91     31.07 o 
  11  10   7        1.16       45.92     31.81 o 
  12  10   7        0.00       29.20     35.36 o 
 -15  11   7       12.50       37.58     27.83 o 
 -14  11   7       20.20       15.64     25.49 o 
 -13  11   7        1.70       14.75     24.60 o 
 -12  11   7      335.28      372.54     59.13 o 
 -11  11   7        1.80       17.12     17.70 o 
 -10  11   7      183.30      201.92     27.18 o 
  -9  11   7     1013.07     1019.41     47.17 o 
  -8  11   7      641.33      608.70     37.39 o 
  -7  11   7     2516.89     2534.43     78.44 o 
  -6  11   7     1331.27     1454.22     63.69 o 
  -5  11   7      160.68      140.47     23.01 o 
  -4  11   7      969.25      945.71     40.64 o 
  -3  11   7       52.22       35.34     13.77 o 
  -2  11   7      747.64      688.00     75.07 o 
  -1  11   7        6.83      -10.06     20.13 o 
   0  11   7      175.13      169.36     30.35 o 
   1  11   7       78.61       81.27     26.65 o 
   2  11   7      414.92      340.25     39.03 o 
   3  11   7        6.21        3.87     17.90 o 
   4  11   7      227.41      277.90     25.86 o 
   5  11   7       44.43       75.23     18.79 o 
   6  11   7      455.29      383.32     29.02 o 
   7  11   7       91.36      114.04     24.11 o 
   8  11   7       93.43      111.62     41.92 o 
   9  11   7       98.31      128.87     36.65 o 
  10  11   7       16.27        8.74     56.44 o 
  11  11   7        6.14       20.87     30.69 o 
  12  11   7        2.67       32.98     31.53 o 
 -15  12   7       67.83      101.75     33.15 o 
 -14  12   7       10.85       61.02     30.07 o 
 -13  12   7       75.87       79.81     28.96 o 
 -12  12   7      233.83      237.72     39.43 o 
 -11  12   7      678.04      664.13     42.45 o 
 -10  12   7      300.01      295.69     44.01 o 
  -9  12   7       52.72       31.54     32.92 o 
  -8  12   7       27.93       23.33     18.82 o 
  -7  12   7     1659.04     1605.89     61.89 o 
  -6  12   7       17.76       41.00     20.01 o 
  -5  12   7      265.78      269.04     27.72 o 
  -4  12   7      108.97      109.71     19.31 o 
  -3  12   7      550.11      560.10     48.37 o 
  -2  12   7      125.17      167.94     33.52 o 
  -1  12   7      472.29      402.67     42.65 o 
   0  12   7      154.20      198.24     33.60 o 
   1  12   7      119.50       86.16     28.15 o 
   2  12   7       62.67       69.93     28.76 o 
   3  12   7      434.69      423.75     35.03 o 
   4  12   7       45.90       47.79     17.64 o 
   5  12   7      219.89      179.83     22.67 o 
   6  12   7        0.89       19.77     15.40 o 
   7  12   7      301.19      265.79     32.67 o 
   8  12   7      469.92      529.68     58.62 o 
   9  12   7      158.29      228.01     82.28 o 
  10  12   7       74.15       97.83     37.41 o 
  11  12   7        1.11        0.26     36.61 o 
  12  12   7        0.55      -16.44     32.87 o 
 -15  13   7        3.92       19.05     27.10 o 
 -14  13   7      277.73      297.13     42.02 o 
 -13  13   7        0.29      -11.83     23.65 o 
 -12  13   7        7.83       42.97     20.50 o 
 -11  13   7      281.72      351.63     34.80 o 
 -10  13   7       20.32       21.52     21.46 o 
  -9  13   7     1252.99     1181.59     50.44 o 
  -8  13   7     1315.14     1191.08     49.26 o 
  -7  13   7      336.25      339.01     31.02 o 
  -6  13   7     1906.87     1828.22     65.39 o 
  -5  13   7      326.33      329.03     92.75 o 
  -4  13   7      214.09      266.13     42.66 o 
  -3  13   7        1.94       55.30     28.81 o 
  -2  13   7      681.70      682.11     53.79 o 
  -1  13   7        0.36       -3.49     46.68 o 
   0  13   7       20.37      -13.52     27.04 o 
   1  13   7        0.03      -11.98     23.96 o 
   2  13   7     3066.98     2999.75    108.69 o 
   3  13   7      222.20      299.10     32.33 o 
   4  13   7     1663.38     1438.57     83.32 o 
   5  13   7      439.55      441.33     32.00 o 
   6  13   7        4.17        0.04     15.16 o 
   7  13   7      151.40      129.20     26.44 o 
   8  13   7        8.74       18.44     18.68 o 
   9  13   7      118.11      137.98     38.95 o 
  10  13   7       91.94      156.93     44.38 o 
  11  13   7        6.84       14.78     34.53 o 
 -14  14   7       43.60       46.35     28.08 o 
 -13  14   7       54.77       74.56     28.18 o 
 -12  14   7        3.35        5.75     20.58 o 
 -11  14   7      102.45       95.12     24.44 o 
 -10  14   7      247.36      263.94     30.87 o 
  -9  14   7      455.45      476.71     36.63 o 
  -8  14   7       60.68       85.33     22.32 o 
  -7  14   7      725.50      644.35     38.73 o 
  -6  14   7      770.72      784.60     61.80 o 
  -5  14   7        3.92       -2.25     35.56 o 
  -4  14   7      637.88      651.95    114.19 o 
  -3  14   7      993.20      863.33     59.87 o 
  -2  14   7      489.83      446.17     49.02 o 
  -1  14   7      276.13      282.77     43.03 o 
   0  14   7       24.50       40.25     39.86 o 
   1  14   7      465.02      442.86     97.16 o 
   2  14   7       91.91       52.46     29.14 o 
   3  14   7      546.30      562.37     95.11 o 
   4  14   7       21.54       31.39     18.46 o 
   5  14   7      163.73      166.43     23.72 o 
   6  14   7      176.08      166.76     24.62 o 
   7  14   7       34.59       18.68     21.05 o 
   8  14   7        6.04       23.17     32.63 o 
   9  14   7       13.18       25.12     23.61 o 
  10  14   7       19.88       19.69     32.32 o 
  11  14   7        0.32       35.17     35.63 o 
 -14  15   7      106.74      218.67     37.88 o 
 -13  15   7        4.97       29.52     21.48 o 
 -12  15   7       44.15       73.37     24.09 o 
 -11  15   7      821.09      868.85     49.91 o 
 -10  15   7        0.34       48.54     21.15 o 
  -9  15   7      249.62      195.24     28.51 o 
  -8  15   7      753.79      693.30    104.30 o 
  -7  15   7        8.45       35.99     26.39 o 
  -6  15   7     1276.55     1134.43     72.77 o 
  -5  15   7       53.87      -18.42     49.68 o 
  -4  15   7      296.87      313.42     45.50 o 
  -3  15   7      971.85      946.79    115.94 o 
  -2  15   7        3.43       -7.56     27.62 o 
  -1  15   7       22.82       42.84     29.88 o 
   0  15   7        1.50       -6.60     25.52 o 
   1  15   7      116.08      145.55     34.92 o 
   2  15   7      116.75      175.13     27.97 o 
   3  15   7      854.31      878.33     49.95 o 
   4  15   7     1268.14     1209.51     50.19 o 
   5  15   7       17.77       11.36     26.55 o 
   6  15   7       43.35       -4.03     23.39 o 
   7  15   7      260.94      273.24     35.65 o 
   8  15   7       27.10       64.85     24.92 o 
   9  15   7        9.57       15.81     21.67 o 
  10  15   7       45.88       55.87     29.72 o 
  11  15   7       65.74       74.11     38.69 o 
 -13  16   7       92.17      114.65     26.18 o 
 -12  16   7        9.15       21.23     26.46 o 
 -11  16   7      194.58      263.22     38.14 o 
 -10  16   7       18.22       78.54     30.06 o 
  -9  16   7      270.71      374.83     43.74 o 
  -8  16   7      298.80      307.14     40.90 o 
  -7  16   7      775.89      827.25    109.90 o 
  -6  16   7      960.21      973.28     77.88 o 
  -5  16   7     1501.65     1439.63     79.41 o 
  -4  16   7     2749.09     2535.44    157.71 o 
  -3  16   7      288.73      229.10     41.15 o 
  -2  16   7      122.64       84.08     33.71 o 
  -1  16   7       28.93       48.38     30.97 o 
   0  16   7      255.45      257.83     41.88 o 
   1  16   7       74.48       77.89     23.18 o 
   2  16   7       30.68       29.71     21.47 o 
   3  16   7       62.98       57.68     24.09 o 
   4  16   7      260.48      271.67     34.05 o 
   5  16   7       75.61       85.76     21.78 o 
   6  16   7        7.05       27.66     22.06 o 
   7  16   7      226.30      241.15     35.34 o 
   8  16   7       11.56       74.57     24.29 o 
   9  16   7       12.43       55.51     24.70 o 
  10  16   7      127.20      114.54     30.06 o 
 -13  17   7        0.11       91.10     45.34 o 
 -12  17   7       63.48      159.03     34.55 o 
 -11  17   7       51.84       75.61     28.82 o 
 -10  17   7      215.53      258.69     38.95 o 
  -9  17   7       46.47       16.30     39.82 o 
  -8  17   7       23.42       46.46     27.05 o 
  -7  17   7      145.89      140.90     34.80 o 
  -6  17   7       69.79       85.79     44.07 o 
  -5  17   7       42.58       61.78     36.26 o 
  -4  17   7     3410.61     3201.61    121.13 o 
  -3  17   7     1215.50     1263.92     74.36 o 
  -2  17   7      421.40      401.66     50.39 o 
  -1  17   7     1341.55     1195.45     99.21 o 
   0  17   7       44.20       35.90     20.58 o 
   1  17   7       24.79       34.55     20.78 o 
   2  17   7      298.29      319.57     35.64 o 
   3  17   7      245.13      245.46     32.45 o 
   4  17   7      918.43      824.82     52.26 o 
   5  17   7       97.71       14.99     18.17 o 
   6  17   7     1038.08     1034.85     83.56 o 
   7  17   7       93.25      138.45     42.53 o 
   8  17   7      145.21      126.88     29.65 o 
   9  17   7      198.65      235.98     36.64 o 
  10  17   7      363.24      378.39     46.73 o 
 -12  18   7      234.52      395.56     45.54 o 
 -11  18   7      159.09      235.20     38.14 o 
 -10  18   7       37.96       92.22     31.16 o 
  -9  18   7        4.17       32.21     26.73 o 
  -8  18   7      341.58      287.91     48.22 o 
  -7  18   7       11.36        1.17     26.55 o 
  -6  18   7       42.50       34.45     34.04 o 
  -5  18   7      133.77      122.69     39.29 o 
  -4  18   7        7.66      -13.48     26.96 o 
  -3  18   7        0.07       30.37     31.62 o 
  -2  18   7     1902.03     1660.65     66.34 o 
  -1  18   7      259.47      169.36     27.69 o 
   0  18   7     2816.44     2670.94     87.63 o 
   1  18   7      294.47      229.05     31.75 o 
   2  18   7      192.15      235.83     37.62 o 
   3  18   7      251.55      286.40     36.14 o 
   4  18   7      327.19      290.25     36.09 o 
   5  18   7      676.98      732.23     63.64 o 
   6  18   7       91.02       97.91     37.67 o 
   7  18   7       99.90       98.77     27.90 o 
   8  18   7      505.87      534.30     57.40 o 
   9  18   7        9.59      -11.56     23.13 o 
 -11  19   7      229.18      288.85     43.06 o 
 -10  19   7        0.54       90.71     37.43 o 
  -9  19   7       25.15       56.12     28.39 o 
  -8  19   7        9.78       37.08     27.97 o 
  -7  19   7      119.91      121.81     33.14 o 
  -6  19   7        2.34        3.88     32.31 o 
  -5  19   7        9.59       32.17     33.09 o 
  -4  19   7        0.59       19.06     45.07 o 
  -3  19   7        0.02      -13.87     27.74 o 
  -2  19   7        0.60        4.25     25.60 o 
  -1  19   7       25.90       33.72     22.38 o 
   0  19   7       41.07       63.41     24.46 o 
   1  19   7        8.95       13.00     21.80 o 
   2  19   7      208.24      187.94     31.04 o 
   3  19   7      548.66      454.93     42.37 o 
   4  19   7        0.31       49.73     23.63 o 
   5  19   7        2.00      -13.12     26.24 o 
   6  19   7        6.84       20.99     22.77 o 
   7  19   7      142.36      142.21     30.56 o 
   8  19   7       87.69       79.49     45.90 o 
 -10  20   7        8.69       45.00     34.27 o 
  -9  20   7      256.44      255.68     41.34 o 
  -8  20   7      143.22      152.97     34.88 o 
  -7  20   7       30.94       74.64     35.86 o 
  -6  20   7      289.12      324.31     50.90 o 
  -5  20   7       54.15      112.91     38.34 o 
  -4  20   7      117.18      131.62     39.10 o 
  -3  20   7       27.42       31.11     33.87 o 
  -2  20   7      144.77      115.44     39.49 o 
  -1  20   7        0.75      -10.42     20.84 o 
   0  20   7       80.71       39.54     55.98 o 
   1  20   7      232.53      231.17     48.87 o 
   2  20   7       65.91       96.34     25.78 o 
   3  20   7       25.53       -0.66     32.71 o 
   4  20   7       20.29       19.66     24.81 o 
   5  20   7        0.01        5.62     28.71 o 
   6  20   7      200.19      204.74     44.71 o 
   7  20   7       40.57       43.99     27.86 o 
  -9  21   7       47.12       52.43     31.60 o 
  -8  21   7      106.60      129.68     44.61 o 
  -7  21   7       42.52      101.57     38.35 o 
  -6  21   7        3.66       -2.93     30.73 o 
  -5  21   7       98.30       57.21     35.10 o 
  -4  21   7      214.95      294.76     49.93 o 
  -3  21   7      198.75      304.12     50.20 o 
  -2  21   7       73.46      169.12     41.07 o 
  -1  21   7       66.04       63.74     35.40 o 
   0  21   7       62.15       71.84     21.39 o 
   1  21   7      352.41      308.22     37.94 o 
   2  21   7      650.03      602.74     85.90 o 
   3  21   7        0.90      -14.03     28.05 o 
   4  21   7        4.16       29.86     25.73 o 
   5  21   7        0.96      -14.00     27.99 o 
   6  21   7      118.95      153.19     49.83 o 
  -8  22   7      914.59     1051.58     83.12 o 
  -7  22   7      117.19      102.37     46.02 o 
  -6  22   7      827.37      840.57    103.27 o 
  -5  22   7      276.43      378.06     55.01 o 
  -4  22   7      158.11      175.82     44.99 o 
  -3  22   7       88.87       78.69     37.76 o 
  -2  22   7       69.71      -21.01     42.02 o 
  -1  22   7      464.55      477.44     59.21 o 
   0  22   7      224.81      234.86     35.14 o 
   1  22   7       75.11       72.41     71.91 o 
   2  22   7       68.93      107.00     29.53 o 
   3  22   7       25.23       36.37     23.55 o 
   4  22   7        1.91       17.39     23.45 o 
   5  22   7      108.60      143.39     42.28 o 
  -7  23   7       13.95      109.30     41.22 o 
  -6  23   7       46.52       32.75     50.98 o 
  -5  23   7      118.67       47.94     36.05 o 
  -4  23   7        7.26      -13.41     35.72 o 
  -3  23   7       54.14       78.41     57.29 o 
  -2  23   7       65.94       64.10     37.13 o 
  -1  23   7      287.05      335.74     54.18 o 
   0  23   7      161.69      259.88     50.78 o 
   1  23   7       29.31       12.17     19.25 o 
   2  23   7       72.56       62.00     25.86 o 
   3  23   7       38.15       90.70     27.97 o 
   4  23   7      248.98      246.74     50.68 o 
  -5  24   7        4.23       60.76     41.87 o 
  -4  24   7      106.95       89.36     75.17 o 
  -3  24   7      162.09      209.72     50.08 o 
  -2  24   7        0.35       35.65     37.81 o 
  -1  24   7      239.49      153.82     46.64 o 
   0  24   7       81.23       70.31     42.97 o 
   1  24   7       15.07       17.39     37.61 o 
   2  24   7      163.62      125.76     38.23 o 
 -17   0   8      207.26      143.23     63.40 o 
 -16   0   8      445.72      381.52     80.93 o 
 -15   0   8      430.37      269.14     66.21 o 
 -14   0   8       46.68       41.77     45.67 o 
 -13   0   8       44.00       79.83     44.87 o 
 -12   0   8      676.30      746.21     92.55 o 
 -11   0   8        0.09        4.31     33.15 o 
 -10   0   8      177.28      167.88     26.05 o 
  -9   0   8      509.21      468.05     35.00 o 
  -8   0   8        8.70       18.45     15.68 o 
  -7   0   8        4.98       10.73     14.42 o 
  -6   0   8     1410.95     1359.66     95.51 o 
  -5   0   8      256.48      266.26     28.55 o 
  -4   0   8     1357.59     1698.94     62.08 o 
  -3   0   8     7248.61     9241.95    224.13 o 
  -2   0   8      473.36      580.66     35.49 o 
  -1   0   8     6568.10     6734.20    170.59 o 
   0   0   8     2428.01     2594.72    118.99 o 
   1   0   8     4862.83     4958.47    193.41 o 
   2   0   8     6718.48     7108.77    171.41 o 
   3   0   8      913.54     1012.13     71.32 o 
   4   0   8      523.98      494.59     29.43 o 
   5   0   8      191.90      255.12     47.08 o 
   6   0   8       73.69       36.46     20.33 o 
   7   0   8       78.67       -8.76     17.53 o 
   8   0   8        3.37       -7.13     19.58 o 
   9   0   8      852.10      789.70     58.13 o 
  10   0   8       59.96       33.63     40.87 o 
  11   0   8       36.14       17.99     30.35 o 
  12   0   8       46.08       36.56     47.18 o 
  13   0   8        6.95       43.37     52.08 o 
 -17   1   8       31.02       -5.12     53.69 o 
 -16   1   8        2.80        6.15     57.39 o 
 -15   1   8      230.93      234.78     45.95 o 
 -14   1   8       81.43       80.18     52.03 o 
 -13   1   8       34.44       22.78     28.89 o 
 -12   1   8      158.18      257.42     42.07 o 
 -11   1   8       30.19       13.79     26.55 o 
 -10   1   8      255.81      270.37     22.18 o 
  -9   1   8      732.82      669.65     28.82 o 
  -8   1   8      623.94      564.53     43.90 o 
  -7   1   8        0.75       -4.14     11.95 o 
  -6   1   8     1014.48      955.59     65.40 o 
  -5   1   8       63.55       84.06     13.17 o 
  -4   1   8     3819.49     3828.09    102.03 o 
  -3   1   8     1853.28     2072.08     49.47 o 
  -2   1   8     3597.63     4154.92     95.19 o 
  -1   1   8    16017.85    16914.79    318.66 o 
   0   1   8      614.15      687.28     33.59 o 
   1   1   8     1099.12     1147.71     50.11 o 
   2   1   8      339.28      426.67     21.09 o 
   3   1   8        0.27        0.60      9.87 o 
   4   1   8      291.87      330.40     27.18 o 
   5   1   8      269.07      326.88     35.59 o 
   6   1   8     1241.81     1333.32     66.39 o 
   7   1   8        0.01      -11.60     23.19 o 
   8   1   8       57.07       95.49     17.27 o 
   9   1   8       46.94       37.17     11.83 o 
  10   1   8      180.73      234.35     26.32 o 
  11   1   8       17.82       26.89     22.38 o 
  12   1   8     1677.59     1512.46    117.44 o 
  13   1   8        1.65       22.28     33.86 o 
 -17   2   8       16.42      143.18     42.69 o 
 -16   2   8        6.61       22.30     51.53 o 
 -15   2   8       64.34       32.29     32.00 o 
 -14   2   8      124.23      137.09     39.84 o 
 -13   2   8      585.12      617.36     63.45 o 
 -12   2   8      241.02      240.07     44.07 o 
 -11   2   8        7.92       26.05     27.75 o 
 -10   2   8      553.63      492.92     62.53 o 
  -9   2   8       64.41       62.89     14.73 o 
  -8   2   8        3.03       -5.88     15.21 o 
  -7   2   8     2309.38     2013.99     50.22 o 
  -6   2   8       27.26       32.34     10.91 o 
  -5   2   8     2811.94     2845.36     73.94 o 
  -4   2   8      237.67      325.63     20.04 o 
  -3   2   8      665.38      735.80     33.02 o 
  -2   2   8     2128.60     2545.36     66.07 o 
  -1   2   8     5665.57     5892.52    138.61 o 
   0   2   8      830.61      766.04     32.24 o 
   1   2   8     2127.27     2132.69     58.90 o 
   2   2   8     1505.66     1586.03     41.69 o 
   3   2   8       56.96       35.55      9.93 o 
   4   2   8       96.56       79.74     14.48 o 
   5   2   8      195.29      274.17     25.81 o 
   6   2   8       61.14       44.67     17.58 o 
   7   2   8      901.35      924.06     45.13 o 
   8   2   8       57.54       62.69     14.15 o 
   9   2   8       64.05       43.55     17.65 o 
  10   2   8        5.19       16.88     23.79 o 
  11   2   8        6.89       -6.55     16.02 o 
  12   2   8      248.79      166.95     30.87 o 
  13   2   8        3.60      -14.60     29.20 o 
 -17   3   8        3.32      -17.60     35.21 o 
 -16   3   8       52.87       78.27     36.86 o 
 -15   3   8      441.23      451.99     60.69 o 
 -14   3   8      197.25      231.73     44.91 o 
 -13   3   8      389.78      344.08     50.66 o 
 -12   3   8       54.16       66.49     32.48 o 
 -11   3   8       27.82        5.38     17.44 o 
 -10   3   8      296.67      322.51     30.31 o 
  -9   3   8      411.52      439.98     24.57 o 
  -8   3   8        0.18       -4.54     10.19 o 
  -7   3   8       93.79       62.93     15.46 o 
  -6   3   8      429.74      410.90     22.66 o 
  -5   3   8      724.72      669.91     32.69 o 
  -4   3   8       25.01        7.27     12.56 o 
  -3   3   8     1054.36      945.45     49.53 o 
  -2   3   8        8.15       40.03     13.39 o 
  -1   3   8     9446.82    10483.16    206.24 o 
   0   3   8      328.42      379.95     25.46 o 
   1   3   8      236.62      255.13     21.52 o 
   2   3   8      119.46      110.29     14.23 o 
   3   3   8       53.05       76.21     12.55 o 
   4   3   8      705.62      770.55     46.02 o 
   5   3   8       48.47       52.02     17.33 o 
   6   3   8       21.72       43.93     17.76 o 
   7   3   8       33.88        6.50     16.26 o 
   8   3   8      104.36       83.06     15.18 o 
   9   3   8       34.07       25.56     15.76 o 
  10   3   8       61.69       60.20     23.44 o 
  11   3   8      143.59       92.85     26.76 o 
  12   3   8        0.16       28.58     33.65 o 
  13   3   8       89.01       71.19     73.27 o 
 -17   4   8       37.92      -15.41     30.81 o 
 -16   4   8       20.15       64.44     32.98 o 
 -15   4   8      220.32      179.50     41.96 o 
 -14   4   8       50.05       18.37     29.11 o 
 -13   4   8       82.30      124.41     36.32 o 
 -12   4   8      394.39      338.95     47.61 o 
 -11   4   8        0.44       -2.32     23.38 o 
 -10   4   8     1940.20     1998.55     66.91 o 
  -9   4   8       18.40       27.79     12.82 o 
  -8   4   8      637.89      645.54     31.70 o 
  -7   4   8     9073.94     8978.03    158.10 o 
  -6   4   8       54.06       53.55     16.39 o 
  -5   4   8     4458.44     4386.69    102.82 o 
  -4   4   8     7699.67     8309.05    170.63 o 
  -3   4   8        4.25       13.03     13.22 o 
  -2   4   8      178.39      130.68     17.47 o 
  -1   4   8       53.25      102.57     22.50 o 
   0   4   8     1895.51     1917.95     54.54 o 
   1   4   8      233.04      200.17     19.57 o 
   2   4   8      718.69      763.53     27.93 o 
   3   4   8     1938.95     1978.23     41.97 o 
   4   4   8       32.13       26.19     12.54 o 
   5   4   8       26.59       -0.38     14.01 o 
   6   4   8       54.03       70.65     21.00 o 
   7   4   8        8.82       14.38     13.07 o 
   8   4   8        0.50        6.29     15.55 o 
   9   4   8       65.92       48.94     21.78 o 
  10   4   8        5.21       26.51     24.95 o 
  11   4   8       65.74       34.32     28.22 o 
  12   4   8        4.15        7.77     43.17 o 
  13   4   8       24.58       -3.17     28.70 o 
 -16   5   8       23.84       22.13     38.21 o 
 -15   5   8       12.27       -3.93     23.89 o 
 -14   5   8       30.86       75.97     32.87 o 
 -13   5   8      546.53      502.04     85.54 o 
 -12   5   8      667.02      552.11     58.16 o 
 -11   5   8     1941.45     1932.90     67.85 o 
 -10   5   8      385.75      448.74     35.90 o 
  -9   5   8       67.59       40.25     13.18 o 
  -8   5   8     2607.83     2789.04     75.68 o 
  -7   5   8      427.57      469.32     30.13 o 
  -6   5   8     4517.45     4256.45    146.07 o 
  -5   5   8        5.37        8.78     12.76 o 
  -4   5   8      339.47      261.58     23.11 o 
  -3   5   8       66.70       49.96     13.95 o 
  -2   5   8       98.51      137.01     19.81 o 
  -1   5   8      253.64      170.53     17.99 o 
   0   5   8       61.30       51.92     13.74 o 
   1   5   8      440.04      570.80     49.54 o 
   2   5   8      735.55      688.63     27.27 o 
   3   5   8      163.03      177.35     13.74 o 
   4   5   8       81.90       57.38     13.85 o 
   5   5   8       28.85       10.73     12.15 o 
   6   5   8     1048.33     1111.79     45.66 o 
   7   5   8        8.28        6.83     13.80 o 
   8   5   8        6.48       -6.52     13.04 o 
   9   5   8       14.32       61.08     29.50 o 
  10   5   8       20.16       31.09     26.45 o 
  11   5   8        0.64       44.84     28.25 o 
  12   5   8       41.48       55.45     38.71 o 
  13   5   8        5.18       27.21     33.89 o 
 -16   6   8       16.35       15.02     30.38 o 
 -15   6   8        2.30      -13.81     29.08 o 
 -14   6   8      249.95      287.73     70.21 o 
 -13   6   8        7.65      -11.03     25.84 o 
 -12   6   8      195.52      210.41     39.87 o 
 -11   6   8      803.17      711.84     44.35 o 
 -10   6   8       57.94       35.46     21.17 o 
  -9   6   8        5.98        5.49     14.83 o 
  -8   6   8      713.95      755.50     35.39 o 
  -7   6   8     3940.45     3691.49    111.97 o 
  -6   6   8       43.51      100.52     20.12 o 
  -5   6   8      115.76      125.33     20.20 o 
  -4   6   8        1.86       17.99     13.22 o 
  -3   6   8        6.18       -0.91     11.57 o 
  -2   6   8      313.96      339.04     31.09 o 
  -1   6   8       76.56      142.71     20.98 o 
   0   6   8        0.95       16.95     11.55 o 
   1   6   8        0.17       -2.03     11.52 o 
   2   6   8     1936.92     2020.99     55.97 o 
   3   6   8       37.90       48.97     10.34 o 
   4   6   8      169.98      186.24     14.60 o 
   5   6   8      772.25      745.60     35.06 o 
   6   6   8       58.84       47.41     22.80 o 
   7   6   8       82.16       48.72     19.28 o 
   8   6   8      150.99      158.67     24.32 o 
   9   6   8       79.67       87.80     30.69 o 
  10   6   8      228.43      276.80     45.42 o 
  11   6   8       60.46       81.40     33.86 o 
  12   6   8       16.65       37.12     45.57 o 
  13   6   8       10.23       53.97     35.00 o 
 -16   7   8       29.88       62.94     65.31 o 
 -15   7   8      131.00       76.20     34.22 o 
 -14   7   8      184.00      186.12     48.83 o 
 -13   7   8       60.89       54.82     31.20 o 
 -12   7   8        0.88        1.22     25.89 o 
 -11   7   8       21.22        3.53     22.34 o 
 -10   7   8      359.62      472.58     49.58 o 
  -9   7   8     6352.06     6101.96    192.66 o 
  -8   7   8       55.59       74.36     22.86 o 
  -7   7   8      296.98      234.34     27.33 o 
  -6   7   8       15.93       -7.42     14.84 o 
  -5   7   8       72.80       49.08     22.92 o 
  -4   7   8      135.39      172.11     20.12 o 
  -3   7   8      114.25      126.03     17.50 o 
  -2   7   8      726.71      649.19     72.61 o 
  -1   7   8       62.29       93.65     12.58 o 
   0   7   8       90.57       90.86     23.08 o 
   1   7   8      188.47      230.43     53.24 o 
   2   7   8       18.90       27.40     12.51 o 
   3   7   8      723.97      785.90     43.15 o 
   4   7   8     1250.39     1275.11     60.00 o 
   5   7   8      132.22      126.57     29.64 o 
   6   7   8      225.51      249.23     34.17 o 
   7   7   8      161.82      139.97     23.42 o 
   8   7   8        2.59        9.60     23.19 o 
   9   7   8       18.78        3.28     29.80 o 
  10   7   8       12.26      -11.86     23.71 o 
  11   7   8        0.87       -6.21     27.83 o 
  12   7   8       12.56       45.81     29.88 o 
  13   7   8       38.72      106.30     38.94 o 
 -16   8   8       12.97       72.13     34.86 o 
 -15   8   8       34.45      108.58     35.87 o 
 -14   8   8       53.77       87.73     33.92 o 
 -13   8   8       29.75      -17.73     48.83 o 
 -12   8   8      870.50      818.96     55.90 o 
 -11   8   8       41.09       59.96     23.01 o 
 -10   8   8     1325.18     1270.32     55.60 o 
  -9   8   8     1025.37     1006.49     61.56 o 
  -8   8   8      967.82     1063.06     49.12 o 
  -7   8   8        6.37        7.86     17.04 o 
  -6   8   8     1385.96     1422.94    110.84 o 
  -5   8   8      182.80      234.06     40.44 o 
  -4   8   8      271.36      244.02     23.00 o 
  -3   8   8      152.70      175.40     18.57 o 
  -2   8   8      265.23      243.08     18.32 o 
  -1   8   8     1747.57     1720.90     71.52 o 
   0   8   8       80.28       66.97     22.85 o 
   1   8   8      676.03      818.01     76.12 o 
   2   8   8        0.33       12.30     20.79 o 
   3   8   8     1350.25     1291.59     63.77 o 
   4   8   8      295.21      276.56     27.75 o 
   5   8   8      409.67      395.67     32.85 o 
   6   8   8        3.94       -5.86     12.62 o 
   7   8   8       98.07       98.17     22.08 o 
   8   8   8       21.20       -2.69     23.08 o 
   9   8   8        1.38       18.68     25.14 o 
  10   8   8        0.61       -8.13     27.26 o 
  11   8   8        3.03        3.24     28.60 o 
  12   8   8        4.11       17.85     44.02 o 
 -16   9   8        0.17       39.14     30.21 o 
 -15   9   8       53.30       63.12     35.27 o 
 -14   9   8      152.03      125.77     37.58 o 
 -13   9   8        0.03      -14.43     30.90 o 
 -12   9   8       12.91       -9.44     18.87 o 
 -11   9   8        0.19      -10.59     21.19 o 
 -10   9   8      533.80      634.12     57.79 o 
  -9   9   8     4648.98     4553.49    134.54 o 
  -8   9   8       49.87       42.75     21.27 o 
  -7   9   8     3117.47     2835.06     82.79 o 
  -6   9   8      439.34      468.46     33.72 o 
  -5   9   8     2118.52     1931.93     60.70 o 
  -4   9   8        0.65        8.68     12.44 o 
  -3   9   8     7445.96     8143.48    169.05 o 
  -2   9   8     1942.70     2045.85     55.31 o 
  -1   9   8     1395.75     1301.38     64.09 o 
   0   9   8     1440.06     1373.02     63.74 o 
   1   9   8       14.62       16.93     22.44 o 
   2   9   8     2513.34     2494.50    148.84 o 
   3   9   8        0.85      -11.35     24.61 o 
   4   9   8      178.44      232.36     28.14 o 
   5   9   8        5.31       18.34     19.86 o 
   6   9   8      940.98      832.07     48.80 o 
   7   9   8        0.58       29.21     19.61 o 
   8   9   8      104.17      139.93     40.07 o 
   9   9   8      162.70      106.10     35.17 o 
  10   9   8       77.82       78.37     44.52 o 
  11   9   8        9.10       -3.24     28.87 o 
  12   9   8        1.27        4.75     30.10 o 
 -15  10   8        0.01       15.07     30.38 o 
 -14  10   8       13.13       18.16     28.82 o 
 -13  10   8       92.33      156.69     39.01 o 
 -12  10   8      837.56      809.16     51.76 o 
 -11  10   8       98.43       56.34     30.21 o 
 -10  10   8      590.64      715.38     46.34 o 
  -9  10   8      322.69      368.02     36.35 o 
  -8  10   8      100.56       89.70     24.13 o 
  -7  10   8      963.00      900.79     45.92 o 
  -6  10   8     2779.47     2621.59     77.87 o 
  -5  10   8      445.04      405.01     30.47 o 
  -4  10   8      795.35      830.69     37.92 o 
  -3  10   8      481.85      394.93     48.68 o 
  -2  10   8     5750.00     5810.49    290.87 o 
  -1  10   8       80.93       62.82     26.34 o 
   0  10   8      848.45      701.13     49.38 o 
   1  10   8      290.94      317.71     37.21 o 
   2  10   8      233.34      186.72     33.14 o 
   3  10   8      148.62      215.13     31.14 o 
   4  10   8      181.05      202.73     27.64 o 
   5  10   8      589.42      480.61     31.47 o 
   6  10   8      231.29      201.93     23.93 o 
   7  10   8        0.27        8.54     14.34 o 
   8  10   8       43.08       30.48     29.09 o 
   9  10   8       38.00       49.75     32.05 o 
  10  10   8        0.15      -19.36     38.71 o 
  11  10   8        2.86        9.36     28.66 o 
  12  10   8        4.22        8.18     30.49 o 
 -15  11   8        3.85       91.99     35.21 o 
 -14  11   8        0.41      -12.33     24.67 o 
 -13  11   8      214.41      222.78     43.39 o 
 -12  11   8      248.99      336.64     38.39 o 
 -11  11   8      259.90      256.85     33.03 o 
 -10  11   8     1230.78     1189.24     56.67 o 
  -9  11   8     1160.96     1192.97     65.84 o 
  -8  11   8       56.20       44.56     21.56 o 
  -7  11   8      127.04      104.59     24.36 o 
  -6  11   8      727.40      588.37     39.17 o 
  -5  11   8     6347.34     6316.65    143.10 o 
  -4  11   8      821.22      765.81     55.99 o 
  -3  11   8       38.93       56.79     26.38 o 
  -2  11   8      508.17      507.48     46.66 o 
  -1  11   8      134.02      127.42     30.03 o 
   0  11   8      216.41      174.66     32.24 o 
   1  11   8        0.49       12.72     23.24 o 
   2  11   8        0.95       19.73     26.59 o 
   3  11   8      193.03      247.10     98.96 o 
   4  11   8      146.25      141.33     28.40 o 
   5  11   8      541.14      503.47     33.50 o 
   6  11   8      113.03       93.90     24.47 o 
   7  11   8      237.94      198.47     30.07 o 
   8  11   8      131.16      139.85     25.16 o 
   9  11   8       48.89       46.68     34.12 o 
  10  11   8        0.06        8.45     28.94 o 
  11  11   8        9.68      -13.62     27.24 o 
  12  11   8        7.57       20.77     78.43 o 
 -15  12   8        6.73       42.69     27.86 o 
 -14  12   8       85.37       94.84     35.98 o 
 -13  12   8       76.05      137.93     36.37 o 
 -12  12   8      475.58      495.99     58.20 o 
 -11  12   8      566.61      620.16     56.46 o 
 -10  12   8      174.10      151.54     28.87 o 
  -9  12   8        7.66        0.84     23.60 o 
  -8  12   8        0.12       -1.25     19.05 o 
  -7  12   8     4209.22     3981.92    106.57 o 
  -6  12   8      889.87      846.27     44.20 o 
  -5  12   8      179.90      114.86     37.72 o 
  -4  12   8     8794.53     8564.78    279.45 o 
  -3  12   8      855.24      739.28     73.97 o 
  -2  12   8        9.99       33.53     27.45 o 
  -1  12   8     1013.98      889.31     58.58 o 
   0  12   8      100.16       89.74     31.07 o 
   1  12   8      201.58      157.61     72.07 o 
   2  12   8       15.01      -11.48     37.86 o 
   3  12   8      107.07       90.61     29.77 o 
   4  12   8      178.61      222.30     28.98 o 
   5  12   8      210.04      152.32     22.63 o 
   6  12   8       33.37       31.48     21.14 o 
   7  12   8       14.33       20.83     19.38 o 
   8  12   8      129.68      126.61     28.34 o 
   9  12   8       26.11       58.49     20.48 o 
  10  12   8      174.50      228.84     47.28 o 
  11  12   8        1.66       -0.06     52.34 o 
 -14  13   8       10.57       38.97     32.92 o 
 -13  13   8        1.51       18.49     28.26 o 
 -12  13   8      376.44      350.12     58.47 o 
 -11  13   8       93.28       98.08     27.24 o 
 -10  13   8      177.17      213.49     32.82 o 
  -9  13   8       61.47       39.72     22.22 o 
  -8  13   8      757.95      837.07     48.63 o 
  -7  13   8      120.19      114.95     52.64 o 
  -6  13   8       21.37      -19.46     38.91 o 
  -5  13   8     2402.67     2171.57     93.48 o 
  -4  13   8       21.94       18.07     55.14 o 
  -3  13   8       56.91       30.88     29.13 o 
  -2  13   8     1781.09     1816.26    115.99 o 
  -1  13   8      416.40      338.37    116.89 o 
   0  13   8      147.04      106.24     38.71 o 
   1  13   8      104.18      186.55     36.64 o 
   2  13   8      102.67      140.83     34.42 o 
   3  13   8       25.11       21.18     25.80 o 
   4  13   8        7.61       21.85     17.67 o 
   5  13   8      147.45      146.28     31.48 o 
   6  13   8      333.82      219.04     26.93 o 
   7  13   8       65.64       83.24     40.35 o 
   8  13   8      337.96      321.15     38.19 o 
   9  13   8       62.80       92.14     26.74 o 
  10  13   8        4.48       57.14     28.61 o 
  11  13   8       13.53       13.53     29.60 o 
 -14  14   8       47.04       77.22     50.68 o 
 -13  14   8       10.87       58.41     23.68 o 
 -12  14   8       26.09       68.09     25.96 o 
 -11  14   8       37.95       38.37     24.05 o 
 -10  14   8       23.90       -8.60     21.44 o 
  -9  14   8        1.86        5.26     64.35 o 
  -8  14   8       58.42       35.65     30.94 o 
  -7  14   8      934.19     1012.17     69.08 o 
  -6  14   8       57.69       48.88     33.31 o 
  -5  14   8      155.83      200.60     40.32 o 
  -4  14   8      733.00      837.72     62.05 o 
  -3  14   8      322.19      393.65     47.58 o 
  -2  14   8       31.22      -13.71     29.18 o 
  -1  14   8       52.03      103.17     35.22 o 
   0  14   8       42.95       82.39     32.85 o 
   1  14   8        0.24        5.09     25.29 o 
   2  14   8      293.63      250.76     40.29 o 
   3  14   8      244.73      262.84     32.13 o 
   4  14   8      222.21      281.15     33.27 o 
   5  14   8      256.58      221.73     26.72 o 
   6  14   8      115.97      136.15     27.02 o 
   7  14   8       35.54        2.27     22.37 o 
   8  14   8       12.00       11.50     20.59 o 
   9  14   8      145.62       97.25     27.90 o 
  10  14   8       10.57       32.80     27.22 o 
 -13  15   8       52.75      113.92     33.74 o 
 -12  15   8       56.19      142.59     76.17 o 
 -11  15   8      205.25      192.02     41.81 o 
 -10  15   8       92.28       77.82     33.80 o 
  -9  15   8      270.88      310.74     63.90 o 
  -8  15   8      105.59      154.91     40.59 o 
  -7  15   8     1402.67     1334.18     80.69 o 
  -6  15   8      544.81      629.91     59.48 o 
  -5  15   8     1309.89     1059.06    138.58 o 
  -4  15   8     3315.40     2859.24    112.50 o 
  -3  15   8      881.84      862.86     64.85 o 
  -2  15   8      770.32      744.31     60.20 o 
  -1  15   8      236.38      202.76     39.10 o 
   0  15   8      104.29      110.17     35.82 o 
   1  15   8       14.19       14.70     27.19 o 
   2  15   8      455.38      354.45     46.20 o 
   3  15   8      389.11      403.62     38.70 o 
   4  15   8      151.33      138.24     27.59 o 
   5  15   8        9.19       17.38     18.07 o 
   6  15   8       12.22       38.43     19.35 o 
   7  15   8       10.81       27.90     21.40 o 
   8  15   8       10.29      -10.77     24.30 o 
   9  15   8       22.99       -9.15     21.95 o 
  10  15   8       37.88       56.49     26.66 o 
 -13  16   8      115.92      163.86     41.89 o 
 -12  16   8       34.65       64.47     36.04 o 
 -11  16   8       12.95       68.17     34.36 o 
 -10  16   8      403.89      393.38     52.51 o 
  -9  16   8       89.62       79.08     36.48 o 
  -8  16   8      285.15      386.63     53.26 o 
  -7  16   8       48.12       43.57     41.97 o 
  -6  16   8      268.34      336.96     49.50 o 
  -5  16   8      814.41      645.59     62.05 o 
  -4  16   8      620.33      578.81     57.34 o 
  -3  16   8       43.18       27.82     37.21 o 
  -2  16   8     2294.71     2376.20    196.22 o 
  -1  16   8      663.53      584.06     57.01 o 
   0  16   8        9.76        5.20     28.06 o 
   1  16   8       78.95       18.70     28.88 o 
   2  16   8       83.51      104.48     25.63 o 
   3  16   8       71.63      118.90     36.12 o 
   4  16   8        1.51       17.00     21.46 o 
   5  16   8       24.30        6.48     18.52 o 
   6  16   8       36.01       44.59     24.00 o 
   7  16   8      343.96      224.94     49.62 o 
   8  16   8        0.37       31.36     23.00 o 
   9  16   8        3.04      -10.77     22.15 o 
 -12  17   8      110.99      170.16     41.08 o 
 -11  17   8        2.63       30.23     41.62 o 
 -10  17   8       16.77        2.48     31.31 o 
  -9  17   8        0.33       22.24     32.88 o 
  -8  17   8      288.57      324.24     49.58 o 
  -7  17   8      141.99      162.90     45.79 o 
  -6  17   8      194.98      239.74     86.19 o 
  -5  17   8       36.55       37.84     33.84 o 
  -4  17   8      148.98      173.59     63.35 o 
  -3  17   8      108.02      105.46     38.09 o 
  -2  17   8      249.93      316.52     87.64 o 
  -1  17   8      171.05      193.93     41.18 o 
   0  17   8     2717.10     2452.37    109.58 o 
   1  17   8      634.45      705.99     48.52 o 
   2  17   8      324.37      298.99     37.94 o 
   3  17   8     1367.77     1260.26     75.03 o 
   4  17   8      228.28      222.25     33.51 o 
   5  17   8        1.97       -9.01     18.02 o 
   6  17   8       16.83       11.04     33.84 o 
   7  17   8       96.41       35.99     34.31 o 
   8  17   8      249.97      246.13     38.12 o 
   9  17   8       58.34       76.64     26.80 o 
 -12  18   8       28.99       77.89     35.77 o 
 -11  18   8       51.48       57.26     35.26 o 
 -10  18   8      158.32      236.78     47.19 o 
  -9  18   8       10.97       30.96     58.40 o 
  -8  18   8        4.16       10.84     31.47 o 
  -7  18   8        4.71       12.42     42.07 o 
  -6  18   8       25.78       34.66     32.94 o 
  -5  18   8        7.55        4.30     30.06 o 
  -4  18   8      576.16      583.81     62.20 o 
  -3  18   8       64.02       80.06     45.62 o 
  -2  18   8      441.06      540.60     58.15 o 
  -1  18   8      353.08      387.47     52.54 o 
   0  18   8      145.93      135.73     28.24 o 
   1  18   8       47.15       40.87     23.37 o 
   2  18   8       15.78        9.17     25.25 o 
   3  18   8       43.82       61.24     25.19 o 
   4  18   8       49.53       73.56     25.80 o 
   5  18   8      255.22      260.04     43.48 o 
   6  18   8       93.21       74.01     32.08 o 
   7  18   8        5.58       17.07     30.39 o 
   8  18   8        4.32       58.48     25.99 o 
 -11  19   8       26.63      130.44     38.60 o 
 -10  19   8        2.49      -11.03     32.28 o 
  -9  19   8      258.57      275.31     50.65 o 
  -8  19   8       12.95       83.24     37.54 o 
  -7  19   8      110.80       84.41     88.64 o 
  -6  19   8      438.48      529.96     63.95 o 
  -5  19   8        4.45      -15.71     31.42 o 
  -4  19   8       10.14       12.45     43.72 o 
  -3  19   8        4.54      -11.51     30.87 o 
  -2  19   8     1147.95     1237.38     60.96 o 
  -1  19   8      437.01      402.85     54.48 o 
   0  19   8      113.79      124.24     28.77 o 
   1  19   8       24.00       -9.58     19.16 o 
   2  19   8      209.48      204.65     32.72 o 
   3  19   8      242.12      179.44     42.89 o 
   4  19   8      478.51      567.88     48.53 o 
   5  19   8       78.01       68.38     27.10 o 
   6  19   8       16.36       51.22     31.44 o 
   7  19   8        0.11      -10.63     21.25 o 
 -10  20   8       47.67       87.16     43.67 o 
  -9  20   8      117.70      182.95     43.75 o 
  -8  20   8       81.69      158.78     41.65 o 
  -7  20   8        6.48       17.38     33.22 o 
  -6  20   8       54.90       78.77     38.15 o 
  -5  20   8      322.90      332.10     51.76 o 
  -4  20   8      115.66      141.57     43.82 o 
  -3  20   8        8.48       -9.42     31.22 o 
  -2  20   8      178.32      189.36     54.90 o 
  -1  20   8       29.93       47.35     19.44 o 
   0  20   8      175.40      179.36     31.39 o 
   1  20   8       32.88       22.54     28.21 o 
   2  20   8      424.35      438.42     43.83 o 
   3  20   8      430.75      478.68     49.55 o 
   4  20   8       51.17       71.41     25.85 o 
   5  20   8       11.84       85.48     35.57 o 
   6  20   8       75.07       43.72     49.33 o 
   7  20   8       19.61       31.72     31.78 o 
  -9  21   8       61.84       56.55     36.01 o 
  -8  21   8      511.62      585.12     83.54 o 
  -7  21   8      120.63      126.19     42.54 o 
  -6  21   8     1282.37     1240.11    140.43 o 
  -5  21   8       12.41       28.36     33.76 o 
  -4  21   8      423.73      541.24     64.43 o 
  -3  21   8       18.38        5.66     29.53 o 
  -2  21   8      193.68      191.41     45.05 o 
  -1  21   8        0.32       45.94     23.94 o 
   0  21   8      244.14      333.70     48.27 o 
   1  21   8        2.30       -1.07     19.93 o 
   2  21   8      401.37      478.87     46.88 o 
   3  21   8       42.30       89.59     27.80 o 
   4  21   8      177.73      142.19     43.03 o 
   5  21   8       34.40       11.64     28.97 o 
   6  21   8        3.20      -12.77     25.54 o 
  -8  22   8       85.32       39.62     42.72 o 
  -7  22   8       73.73      113.95     42.04 o 
  -6  22   8        7.97       76.30     40.15 o 
  -5  22   8        6.71        5.80     33.85 o 
  -4  22   8       88.21       89.77     41.43 o 
  -3  22   8       15.62       88.14     52.24 o 
  -2  22   8        4.16      -12.38     33.98 o 
  -1  22   8        4.64      -14.88     29.77 o 
   0  22   8       23.23       21.09     19.10 o 
   1  22   8        3.84       -9.59     22.27 o 
   2  22   8      180.38      140.86     32.37 o 
   3  22   8       16.97      -13.47     36.20 o 
   4  22   8        5.13       10.08     22.45 o 
  -6  23   8     1088.99     1180.55     90.00 o 
  -5  23   8       26.27        2.99     36.02 o 
  -4  23   8      278.22      320.54     55.63 o 
  -3  23   8       51.11       54.66     38.91 o 
  -2  23   8       49.16       79.92     41.50 o 
  -1  23   8      133.00      116.01     42.51 o 
   0  23   8      330.40      261.10    101.57 o 
   1  23   8        0.00       25.16     30.00 o 
   2  23   8      174.05      307.26     40.46 o 
   3  23   8       83.62      136.90     32.57 o 
  -4  24   8      296.71      434.71     82.53 o 
  -3  24   8      433.85      455.96     63.05 o 
  -2  24   8        1.21      -17.10     34.19 o 
  -1  24   8        0.00      -27.07     54.14 o 
   0  24   8       23.67       43.82     37.71 o 
 -17   1   9       63.25      135.88     42.93 o 
 -16   1   9      196.75      250.12     49.42 o 
 -15   1   9        0.02       -4.20     28.23 o 
 -14   1   9       41.32       56.79     33.81 o 
 -13   1   9      947.31      953.70    129.81 o 
 -12   1   9       27.59       -5.40     26.65 o 
 -11   1   9      957.79      881.09     66.41 o 
 -10   1   9       83.56       93.64     18.15 o 
  -9   1   9      177.28      173.60     19.08 o 
  -8   1   9       17.84       14.57     11.81 o 
  -7   1   9        3.51        7.31     11.25 o 
  -6   1   9        2.45       14.61     11.06 o 
  -5   1   9       52.42       27.19     14.88 o 
  -4   1   9      508.00      527.06     25.77 o 
  -3   1   9     3594.24     4120.82    122.01 o 
  -2   1   9      918.99     1059.50     40.81 o 
  -1   1   9      218.32      276.22     26.77 o 
   0   1   9     1251.48     1097.41     41.31 o 
   1   1   9     1866.26     1915.34     57.19 o 
   2   1   9      701.98      705.78     35.23 o 
   3   1   9      184.71      239.96     17.39 o 
   4   1   9       51.15       24.96     11.30 o 
   5   1   9      132.90      164.01     19.58 o 
   6   1   9       17.82       36.02     17.41 o 
   7   1   9      126.16      128.93     23.80 o 
   8   1   9       28.26       33.43     13.50 o 
   9   1   9       83.51       73.09     16.19 o 
  10   1   9      102.99       72.91     31.65 o 
  11   1   9      246.07      119.17     52.61 o 
  12   1   9        0.83       13.53     32.69 o 
  13   1   9       17.69       73.52     53.89 o 
 -16   2   9      324.92      562.41     86.49 o 
 -15   2   9       28.06       48.27     54.84 o 
 -14   2   9       48.65       54.05     32.76 o 
 -13   2   9       53.88      -12.37     24.74 o 
 -12   2   9       36.86       16.53     29.22 o 
 -11   2   9      358.61      382.75     50.23 o 
 -10   2   9        3.10        5.98     13.39 o 
  -9   2   9      643.06      603.64     29.22 o 
  -8   2   9      619.85      561.26     45.70 o 
  -7   2   9      259.85      232.54     34.65 o 
  -6   2   9      622.94      627.77     34.53 o 
  -5   2   9      673.92      673.96     28.74 o 
  -4   2   9      768.97      720.60     29.00 o 
  -3   2   9     4036.70     4141.98     98.09 o 
  -2   2   9       91.30       99.15     17.96 o 
  -1   2   9       25.63       34.43     14.58 o 
   0   2   9       46.13       82.96     19.37 o 
   1   2   9      160.31      139.33     18.94 o 
   2   2   9     1102.75     1019.24     40.39 o 
   3   2   9      268.80      282.72     18.31 o 
   4   2   9        5.02       -4.81      9.62 o 
   5   2   9       91.71       85.12     16.58 o 
   6   2   9      569.71      657.88     39.67 o 
   7   2   9       15.74       27.58     18.28 o 
   8   2   9       39.05       39.08     15.33 o 
   9   2   9      165.27      157.15     22.98 o 
  10   2   9       26.79       35.73     21.45 o 
  11   2   9       90.16       58.06     24.57 o 
  12   2   9      228.88      186.87     78.53 o 
  13   2   9       40.01       95.56     54.99 o 
 -16   3   9       23.81       66.09     36.04 o 
 -15   3   9       21.31       -6.54     45.27 o 
 -14   3   9      546.87      624.27     94.10 o 
 -13   3   9       14.84       27.94     31.33 o 
 -12   3   9     1992.01     1841.33     93.90 o 
 -11   3   9      221.08      199.67     27.33 o 
 -10   3   9     1325.40     1140.09     50.49 o 
  -9   3   9      365.69      370.87     35.71 o 
  -8   3   9        3.56       14.00     11.89 o 
  -7   3   9      770.56      706.43     30.31 o 
  -6   3   9     2099.72     1871.30     49.45 o 
  -5   3   9     5290.65     4809.46     95.14 o 
  -4   3   9      167.90      163.71     21.04 o 
  -3   3   9        0.16        8.41     13.74 o 
  -2   3   9      110.83       82.48     17.77 o 
  -1   3   9     1279.89     1355.35     46.38 o 
   0   3   9     3257.69     3351.00     98.04 o 
   1   3   9      875.02      830.17     36.27 o 
   2   3   9      137.66      144.60     19.43 o 
   3   3   9     1012.14      931.24     28.37 o 
   4   3   9       65.38       52.14     15.16 o 
   5   3   9        4.00       11.83     12.79 o 
   6   3   9        3.94       -6.06     16.02 o 
   7   3   9       40.62       82.49     20.99 o 
   8   3   9       11.14        2.96     14.00 o 
   9   3   9      166.86      138.91     28.56 o 
  10   3   9       86.72      151.47     35.92 o 
  11   3   9       28.40        2.43     27.90 o 
  12   3   9       73.95       80.01     32.24 o 
 -16   4   9       66.50      145.54     42.22 o 
 -15   4   9       66.43      104.83     38.55 o 
 -14   4   9        0.70       -7.70     27.48 o 
 -13   4   9      576.00      557.17     80.68 o 
 -12   4   9      407.07      319.59     84.39 o 
 -11   4   9       26.48        4.29     17.41 o 
 -10   4   9       16.84       11.85     17.43 o 
  -9   4   9      263.51      251.60     21.72 o 
  -8   4   9      105.73       97.15     18.95 o 
  -7   4   9      624.57      621.77     29.21 o 
  -6   4   9     6036.30     6273.10    118.76 o 
  -5   4   9     1737.10     1882.97     59.43 o 
  -4   4   9     2060.56     2143.44     66.73 o 
  -3   4   9       92.22       85.36     17.36 o 
  -2   4   9      704.67      661.84     33.31 o 
  -1   4   9      579.53      589.85     31.01 o 
   0   4   9      654.42      746.32     48.91 o 
   1   4   9      118.58      129.98     19.03 o 
   2   4   9      950.51      985.48     39.94 o 
   3   4   9        0.60       11.99     11.26 o 
   4   4   9      134.46      136.07     14.96 o 
   5   4   9      482.67      544.03     29.72 o 
   6   4   9       98.42       61.48     20.28 o 
   7   4   9        0.64       -6.28     15.24 o 
   8   4   9       37.70       13.46     15.13 o 
   9   4   9      208.81      197.00     37.74 o 
  10   4   9      128.31       83.67     99.96 o 
  11   4   9       93.71       72.06     54.89 o 
  12   4   9        3.26       78.18     37.46 o 
 -16   5   9       34.03       83.11     37.37 o 
 -15   5   9       17.54       77.47     35.80 o 
 -14   5   9        0.95       30.39     34.66 o 
 -13   5   9      312.11      333.57     49.74 o 
 -12   5   9      333.83      352.18     50.50 o 
 -11   5   9     1329.48     1245.26     55.78 o 
 -10   5   9     1999.80     1928.03     67.94 o 
  -9   5   9     3280.78     3144.39    104.56 o 
  -8   5   9      937.36      872.35     37.03 o 
  -7   5   9      689.44      646.20     29.50 o 
  -6   5   9      280.99      288.65     27.54 o 
  -5   5   9     6141.38     5699.23    231.87 o 
  -4   5   9       21.70       27.46     15.50 o 
  -3   5   9      103.47       71.50     17.36 o 
  -2   5   9      102.89       79.39     16.92 o 
  -1   5   9       26.28       33.53     14.76 o 
   0   5   9        2.73        6.71     13.12 o 
   1   5   9        0.43       14.75     14.57 o 
   2   5   9     1346.10     1279.20     44.80 o 
   3   5   9       93.80      116.60     16.94 o 
   4   5   9      200.95      220.90     17.03 o 
   5   5   9        0.89       -0.77     11.06 o 
   6   5   9        7.82       22.11     14.50 o 
   7   5   9       10.21        3.08     34.46 o 
   8   5   9        9.61       21.60     17.67 o 
   9   5   9       23.94       12.32     22.70 o 
  10   5   9        5.17      -11.64     23.27 o 
  11   5   9       16.36        6.81     27.20 o 
  12   5   9       11.25       11.31     29.44 o 
 -16   6   9      147.94       97.59    105.62 o 
 -15   6   9        1.72       49.01     31.90 o 
 -14   6   9      584.31      819.36     91.60 o 
 -13   6   9       82.55       39.56     34.16 o 
 -12   6   9      152.23      165.30     40.14 o 
 -11   6   9     1475.51     1370.93     58.55 o 
 -10   6   9      272.89      193.97     28.81 o 
  -9   6   9      719.91      677.03     36.81 o 
  -8   6   9     2820.40     2838.32    113.42 o 
  -7   6   9      208.52      174.24     25.26 o 
  -6   6   9     1689.65     1718.48     90.40 o 
  -5   6   9     1661.78     1589.58     87.73 o 
  -4   6   9     2027.52     1733.70    107.06 o 
  -3   6   9       70.35       99.82     18.25 o 
  -2   6   9        7.16       36.09     14.24 o 
  -1   6   9      648.85      523.22     28.79 o 
   0   6   9      181.61      203.96     20.60 o 
   1   6   9       10.05        7.53     16.81 o 
   2   6   9        4.71       -6.06     12.11 o 
   3   6   9      298.03      381.35     31.42 o 
   4   6   9      186.23      160.74     24.09 o 
   5   6   9        0.49       -7.74     15.49 o 
   6   6   9        4.66       -8.19     16.38 o 
   7   6   9        2.02        3.71     15.68 o 
   8   6   9       35.53        5.58     23.65 o 
   9   6   9        0.42      -13.62     27.24 o 
  10   6   9       90.49       76.77     30.46 o 
  11   6   9       46.78       61.12     33.94 o 
  12   6   9        9.47       -8.84     29.61 o 
 -16   7   9       68.69       96.17     39.28 o 
 -15   7   9       81.10       76.47     37.62 o 
 -14   7   9      215.43      227.23     57.89 o 
 -13   7   9       49.90       56.46     61.80 o 
 -12   7   9      534.32      585.14     43.80 o 
 -11   7   9      472.25      386.31     36.77 o 
 -10   7   9      263.42      204.35     30.10 o 
  -9   7   9     1337.55     1321.72     56.97 o 
  -8   7   9      524.65      507.94     45.18 o 
  -7   7   9     2306.67     2208.61     69.61 o 
  -6   7   9      101.27      115.89     22.13 o 
  -5   7   9      275.33      255.03     38.41 o 
  -4   7   9       16.81        9.14     15.54 o 
  -3   7   9      808.20      802.93     38.46 o 
  -2   7   9      382.45      391.42     31.82 o 
  -1   7   9       63.77       85.15     20.54 o 
   0   7   9      357.43      355.35     71.22 o 
   1   7   9     1057.48     1122.69     59.04 o 
   2   7   9      797.54      827.99     52.41 o 
   3   7   9      627.97      567.26     36.74 o 
   4   7   9       75.10       70.70     20.89 o 
   5   7   9     1312.02     1433.60     55.28 o 
   6   7   9       22.55       14.66     18.61 o 
   7   7   9      156.47      183.01     21.19 o 
   8   7   9      166.03      299.02     45.60 o 
   9   7   9        0.64       13.45     25.58 o 
  10   7   9       59.08       84.42     31.73 o 
  11   7   9        0.10      -17.55     35.11 o 
  12   7   9        7.46       19.42     32.74 o 
 -16   8   9      120.70      105.55     35.99 o 
 -15   8   9        5.26       33.78     33.40 o 
 -14   8   9      151.84       79.74     40.62 o 
 -13   8   9      128.14      116.33     36.81 o 
 -12   8   9       56.01       71.77     25.01 o 
 -11   8   9     1190.09     1213.73     58.73 o 
 -10   8   9      316.59      388.96     50.93 o 
  -9   8   9     1737.58     1797.03     66.02 o 
  -8   8   9     1489.17     1403.11     67.67 o 
  -7   8   9     2491.88     2492.56     77.59 o 
  -6   8   9     3302.19     3443.34     92.36 o 
  -5   8   9       29.92       79.40     19.70 o 
  -4   8   9      324.24      426.34     29.71 o 
  -3   8   9     8461.58     8330.88    174.02 o 
  -2   8   9     1875.33     1957.97     80.93 o 
  -1   8   9     2074.75     2211.91     85.51 o 
   0   8   9       45.95       43.18     23.69 o 
   1   8   9     1031.63     1033.37     57.95 o 
   2   8   9        7.55      -10.74     21.48 o 
   3   8   9      236.95      247.78     36.31 o 
   4   8   9       23.51       32.11     19.27 o 
   5   8   9      377.61      374.50     50.15 o 
   6   8   9        5.95       -1.29     16.83 o 
   7   8   9      225.18      165.80     22.74 o 
   8   8   9        0.34        0.27     24.91 o 
   9   8   9      116.58      161.63     37.21 o 
  10   8   9       21.08       15.91     66.61 o 
  11   8   9       75.82       47.42     30.99 o 
  12   8   9        3.58      -15.00     32.61 o 
 -15   9   9       30.45       67.47     38.11 o 
 -14   9   9       53.05       78.39     39.76 o 
 -13   9   9       34.96      -10.90     21.80 o 
 -12   9   9      701.84      689.88     48.59 o 
 -11   9   9      323.29      334.92     36.15 o 
 -10   9   9      321.16      323.15     37.85 o 
  -9   9   9       90.72      104.11     24.98 o 
  -8   9   9      633.91      623.72     41.87 o 
  -7   9   9     6563.96     6405.52    175.63 o 
  -6   9   9     1065.76      882.83     43.63 o 
  -5   9   9       54.64       65.50     19.03 o 
  -4   9   9      502.04      490.11     45.45 o 
  -3   9   9      234.85      271.28     49.98 o 
  -2   9   9     7440.76     7337.26    262.23 o 
  -1   9   9     1004.94     1047.47     58.65 o 
   0   9   9      696.84      675.82     49.63 o 
   1   9   9     1495.86     1330.63    193.62 o 
   2   9   9      272.90      217.74     34.95 o 
   3   9   9       71.51       98.49     37.01 o 
   4   9   9      168.89      213.55     28.56 o 
   5   9   9      254.77      226.38     27.72 o 
   6   9   9       18.41       27.53     15.28 o 
   7   9   9      232.76      209.82     24.67 o 
   8   9   9       81.19       41.89     22.94 o 
   9   9   9        0.22       -3.51     26.53 o 
  10   9   9       98.36       81.57     73.52 o 
  11   9   9        8.30       -3.03     30.59 o 
 -15  10   9       60.80      119.26     37.78 o 
 -14  10   9        2.00       50.76     53.44 o 
 -13  10   9       30.67      -13.07     26.14 o 
 -12  10   9      164.73      109.08     27.79 o 
 -11  10   9        9.81       10.86     18.42 o 
 -10  10   9      211.69      178.68     29.95 o 
  -9  10   9       16.18       -2.03     24.68 o 
  -8  10   9      164.03      141.61     33.61 o 
  -7  10   9     2060.23     1971.04     68.16 o 
  -6  10   9     2331.45     2108.30     68.42 o 
  -5  10   9      364.43      380.97     34.15 o 
  -4  10   9      939.32      850.72     58.06 o 
  -3  10   9     2440.47     2236.78     90.77 o 
  -2  10   9      243.35      342.98     41.93 o 
  -1  10   9      287.97      360.36     42.42 o 
   0  10   9       14.70       18.20     23.73 o 
   1  10   9      546.07      524.09     46.61 o 
   2  10   9       27.37       43.04     24.11 o 
   3  10   9      330.20      343.56     41.18 o 
   4  10   9       33.05       19.74     20.23 o 
   5  10   9      302.92      291.30     37.44 o 
   6  10   9      521.26      405.85     38.79 o 
   7  10   9        9.10       16.82     16.25 o 
   8  10   9        0.00       14.03     20.40 o 
   9  10   9        6.25        4.88     18.68 o 
  10  10   9       23.57       -6.35     36.31 o 
  11  10   9        9.61      -20.95     44.92 o 
 -15  11   9        0.99       56.13     31.93 o 
 -14  11   9       14.63       45.78     33.86 o 
 -13  11   9       22.39       30.64     34.11 o 
 -12  11   9       66.62       35.40     20.93 o 
 -11  11   9      200.01      201.62     34.66 o 
 -10  11   9       85.16       91.29     26.54 o 
  -9  11   9     1496.30     1332.52     59.06 o 
  -8  11   9        1.19       -0.46     18.95 o 
  -7  11   9      244.17      224.38     30.08 o 
  -6  11   9      374.66      482.89     49.86 o 
  -5  11   9     2072.42     2085.46     91.40 o 
  -4  11   9     2045.42     2137.33     90.71 o 
  -3  11   9      782.60      753.48     56.55 o 
  -2  11   9     1195.40     1063.73     64.81 o 
  -1  11   9      389.91      438.38     65.46 o 
   0  11   9       63.89       95.41     43.57 o 
   1  11   9      218.33      169.77     35.15 o 
   2  11   9      205.21      226.11     58.40 o 
   3  11   9       69.96       84.20     30.20 o 
   4  11   9       78.25      117.60     25.97 o 
   5  11   9        0.50       14.44     18.80 o 
   6  11   9       43.18       58.10     19.38 o 
   7  11   9       77.65       33.86     22.13 o 
   8  11   9        0.12       -6.63     18.72 o 
   9  11   9      120.71      124.89     38.50 o 
  10  11   9       93.27      109.42     27.73 o 
  11  11   9        5.92      -14.45     28.90 o 
 -14  12   9       11.06       50.56     64.45 o 
 -13  12   9      140.01      138.25     37.42 o 
 -12  12   9      126.88      156.99     30.78 o 
 -11  12   9      153.33      197.19     60.01 o 
 -10  12   9      364.90      405.42     40.47 o 
  -9  12   9      497.49      570.00     43.98 o 
  -8  12   9      616.86      485.05     52.27 o 
  -7  12   9      828.82      970.63    267.64 o 
  -6  12   9      199.74      140.50     38.87 o 
  -5  12   9      312.37      335.44     45.44 o 
  -4  12   9     1117.64     1233.40    163.52 o 
  -3  12   9       10.04       33.16     29.88 o 
  -2  12   9        7.30       12.29     38.06 o 
  -1  12   9      180.75      173.19     37.29 o 
   0  12   9      120.94      204.36     43.02 o 
   1  12   9      451.42      396.29    109.83 o 
   2  12   9        0.05       -6.90     44.32 o 
   3  12   9        9.23       -8.93     38.91 o 
   4  12   9        9.34       19.09     21.23 o 
   5  12   9       10.14       -9.06     18.11 o 
   6  12   9       74.98       70.74     21.54 o 
   7  12   9       25.23       29.02     22.06 o 
   8  12   9       61.40       60.64     24.04 o 
   9  12   9        1.89       -0.25     24.47 o 
  10  12   9       28.15       25.79     35.85 o 
  11  12   9       90.52      178.96     37.43 o 
 -14  13   9      334.30      490.26     63.15 o 
 -13  13   9      178.86      100.59     54.39 o 
 -12  13   9        9.27        4.39     27.29 o 
 -11  13   9      167.19      168.85     33.48 o 
 -10  13   9       24.85        9.38     31.34 o 
  -9  13   9        1.96        3.20     28.02 o 
  -8  13   9     1022.83     1010.55     70.25 o 
  -7  13   9     1019.39      982.70     87.04 o 
  -6  13   9     2122.04     2024.99    138.63 o 
  -5  13   9      821.59      843.99     63.79 o 
  -4  13   9       89.46       41.42     32.71 o 
  -3  13   9     2490.61     2521.91    128.46 o 
  -2  13   9       22.19       30.31     41.02 o 
  -1  13   9      612.82      640.20     56.28 o 
   0  13   9      175.53      162.74     37.49 o 
   1  13   9      657.90      622.29     54.67 o 
   2  13   9        0.46       50.81     28.66 o 
   3  13   9        4.23       13.23     26.50 o 
   4  13   9       17.96       35.55     19.62 o 
   5  13   9      642.02      636.85     39.67 o 
   6  13   9       72.17       90.66     21.60 o 
   7  13   9      221.84      223.66     34.59 o 
   8  13   9      132.86      189.40     33.20 o 
   9  13   9       32.45       53.98     27.97 o 
  10  13   9        5.33       59.32     28.77 o 
 -14  14   9      112.85      154.15     59.50 o 
 -13  14   9       20.25       21.74     43.62 o 
 -12  14   9       55.27      126.07     50.53 o 
 -11  14   9      523.41      660.70     63.43 o 
 -10  14   9      238.93      243.33     45.82 o 
  -9  14   9        4.70       12.38     31.29 o 
  -8  14   9      217.10      131.83     38.58 o 
  -7  14   9      344.63      296.78     48.98 o 
  -6  14   9     1372.85     1410.80     90.80 o 
  -5  14   9      282.12      256.79     44.57 o 
  -4  14   9     1053.66      899.88     66.06 o 
  -3  14   9      893.62      813.08     62.05 o 
  -2  14   9       17.00       27.03     31.91 o 
  -1  14   9      503.68      473.77     51.87 o 
   0  14   9      413.65      421.87     49.61 o 
   1  14   9      348.13      409.83     51.63 o 
   2  14   9      118.61       58.22     30.57 o 
   3  14   9        1.28       14.92     26.79 o 
   4  14   9      205.90      184.91     29.91 o 
   5  14   9        5.04       12.29     17.46 o 
   6  14   9      178.37      128.07     24.17 o 
   7  14   9        1.65       51.17     25.06 o 
   8  14   9       20.25       16.31     22.23 o 
   9  14   9        8.65      -10.39     28.05 o 
  10  14   9       55.29       62.81     28.38 o 
 -13  15   9       94.41      168.21     40.31 o 
 -12  15   9      121.08      234.60     45.38 o 
 -11  15   9      404.24      436.49     73.02 o 
 -10  15   9       56.51       31.09     46.18 o 
  -9  15   9       75.13       44.84     35.42 o 
  -8  15   9     1279.36     1373.96     85.59 o 
  -7  15   9        2.81        5.89     30.32 o 
  -6  15   9      152.16      124.97     68.96 o 
  -5  15   9      498.68      466.77     54.07 o 
  -4  15   9      286.55      257.82     45.17 o 
  -3  15   9     1929.29     1809.76     88.50 o 
  -2  15   9      125.40       86.28     34.52 o 
  -1  15   9       20.39       39.38     31.38 o 
   0  15   9      350.40      352.82     92.00 o 
   1  15   9       46.16       47.00     31.01 o 
   2  15   9       62.09       54.53     30.43 o 
   3  15   9       48.19       61.47     24.79 o 
   4  15   9        3.57       -9.98     19.96 o 
   5  15   9        0.06       -5.28     19.95 o 
   6  15   9      120.47      158.48     29.93 o 
   7  15   9      312.58      248.49     35.40 o 
   8  15   9       15.44        6.29     21.56 o 
   9  15   9       16.74      -10.53     23.63 o 
 -13  16   9        1.27       31.05     47.08 o 
 -12  16   9      168.45      259.03     61.90 o 
 -11  16   9      197.82      230.07     45.62 o 
 -10  16   9      234.00      286.99     48.23 o 
  -9  16   9       45.48       18.94     33.92 o 
  -8  16   9      775.82      854.44     80.03 o 
  -7  16   9        4.11       -4.52     41.57 o 
  -6  16   9      644.72      746.46     66.54 o 
  -5  16   9      798.79      782.88    103.37 o 
  -4  16   9      575.07      562.41     88.09 o 
  -3  16   9      792.39      725.73     63.09 o 
  -2  16   9      504.85      548.62     57.47 o 
  -1  16   9     2076.67     2020.41     95.04 o 
   0  16   9      150.21      177.45     40.28 o 
   1  16   9       49.36       32.10     30.85 o 
   2  16   9        2.17       -5.63     19.88 o 
   3  16   9      214.74      192.18     30.91 o 
   4  16   9      166.89      204.11     34.73 o 
   5  16   9        1.68       39.52     22.55 o 
   6  16   9       43.32       34.53     22.74 o 
   7  16   9        0.83       25.57     23.84 o 
   8  16   9        0.25      -10.95     23.92 o 
   9  16   9       65.39      156.49     33.02 o 
 -12  17   9        6.26       28.67     31.87 o 
 -11  17   9      334.83      373.43     54.08 o 
 -10  17   9      199.45      319.45     51.39 o 
  -9  17   9      193.38      305.72    132.37 o 
  -8  17   9      677.03      716.24     68.81 o 
  -7  17   9      314.86      313.95     51.91 o 
  -6  17   9      244.73      222.96     45.83 o 
  -5  17   9       56.65      117.80     64.20 o 
  -4  17   9       42.90       -4.82     33.46 o 
  -3  17   9       68.97       14.08     33.06 o 
  -2  17   9      239.01      192.61     43.01 o 
  -1  17   9     1126.55     1093.76     75.80 o 
   0  17   9      549.78      637.21     62.23 o 
   1  17   9       23.39       84.47     35.04 o 
   2  17   9      104.35      110.97     28.45 o 
   3  17   9       91.67      102.15     28.50 o 
   4  17   9       48.75       79.05     26.34 o 
   5  17   9      220.39      317.00     39.01 o 
   6  17   9       44.70       44.59     30.32 o 
   7  17   9      333.24      376.70     43.86 o 
   8  17   9      126.79       77.95     29.61 o 
 -11  18   9       30.14       98.26     52.84 o 
 -10  18   9      866.88      923.85     85.94 o 
  -9  18   9      112.71      136.72     40.79 o 
  -8  18   9      233.57      293.41     50.50 o 
  -7  18   9       91.51      145.53     51.48 o 
  -6  18   9       26.67       17.56     35.54 o 
  -5  18   9      190.48      320.21     56.44 o 
  -4  18   9       23.45       80.40     35.61 o 
  -3  18   9      158.65      170.74     43.44 o 
  -2  18   9       59.75      115.33     38.43 o 
  -1  18   9      256.62      325.95     49.41 o 
   0  18   9       39.84      101.24     26.75 o 
   1  18   9     1072.80      926.15     56.84 o 
   2  18   9      245.18      217.23     34.24 o 
   3  18   9      398.20      369.70     41.64 o 
   4  18   9       23.85       35.23     30.38 o 
   5  18   9       88.46       92.46     35.88 o 
   6  18   9      186.19      237.42     45.26 o 
   7  18   9       39.19      -32.34     67.36 o 
 -10  19   9        0.11       73.32     44.02 o 
  -9  19   9      200.43      267.89     50.22 o 
  -8  19   9      170.11      238.01     54.09 o 
  -7  19   9       33.38      140.39     67.36 o 
  -6  19   9       28.48       29.91     35.69 o 
  -5  19   9        5.43       24.58     31.77 o 
  -4  19   9       65.18       95.68     39.07 o 
  -3  19   9        5.78      -14.21     28.42 o 
  -2  19   9       11.13       23.25     33.94 o 
  -1  19   9       10.42        6.61     28.43 o 
   0  19   9        0.05       23.91     20.25 o 
   1  19   9        8.94      -10.32     20.64 o 
   2  19   9        3.00        0.78     20.65 o 
   3  19   9        0.73      -10.42     20.84 o 
   4  19   9        0.00        3.49     22.58 o 
   5  19   9       41.84       78.26     56.19 o 
   6  19   9      207.36      105.49     57.09 o 
  -9  20   9        6.14       10.68     35.34 o 
  -8  20   9      153.94      173.64     46.49 o 
  -7  20   9       62.05      119.79    114.29 o 
  -6  20   9      715.53      736.42     72.15 o 
  -5  20   9      161.34      144.37     43.17 o 
  -4  20   9       32.97       12.20     49.88 o 
  -3  20   9       14.40        3.04     31.41 o 
  -2  20   9      191.76      175.11     31.47 o 
  -1  20   9        5.62       12.15     20.15 o 
   0  20   9      145.51      226.05     37.11 o 
   1  20   9       64.37       84.21     26.80 o 
   2  20   9        5.61        7.75     21.55 o 
   3  20   9        2.56       30.88     22.94 o 
   4  20   9       55.72       58.29     26.61 o 
   5  20   9       16.01       27.98     47.68 o 
   6  20   9       55.86       53.52     31.63 o 
  -8  21   9        6.88       77.37     37.03 o 
  -7  21   9      262.29      303.15     57.16 o 
  -6  21   9      117.60      159.58     48.21 o 
  -5  21   9       24.61       58.53     46.98 o 
  -4  21   9       54.61       82.53     38.11 o 
  -3  21   9       17.19       71.89     38.90 o 
  -2  21   9       18.27       45.80     45.67 o 
  -1  21   9      155.39      189.75     55.39 o 
   0  21   9      181.88      186.51     35.96 o 
   1  21   9      183.26      182.28     34.32 o 
   2  21   9       30.68       51.21     25.39 o 
   3  21   9       83.08      124.72     30.88 o 
   4  21   9      101.90       61.51     29.13 o 
  -7  22   9       15.21       45.58     41.37 o 
  -6  22   9     1710.30     1848.35    106.55 o 
  -5  22   9     1016.17     1122.52    126.41 o 
  -4  22   9      232.02      338.14     62.45 o 
  -3  22   9      563.65      640.21     70.51 o 
  -2  22   9        9.20       43.41     52.64 o 
  -1  22   9       40.50       58.54     38.31 o 
   0  22   9      133.79      151.51     33.16 o 
   1  22   9       35.12       33.85     26.95 o 
   2  22   9      194.66      248.22     60.77 o 
   3  22   9       40.78       89.17     29.12 o 
  -5  23   9      291.65      482.39     64.12 o 
  -4  23   9        5.08      -10.35     35.61 o 
  -3  23   9       39.89        9.19     41.15 o 
  -2  23   9      102.39       81.09     42.22 o 
  -1  23   9        1.63        4.04     36.81 o 
   0  23   9        0.00      -17.80     35.61 o 
   1  23   9        3.68      -19.24     38.48 o 
 -16   0  10      129.64      356.38     80.83 o 
 -15   0  10        0.01       48.18     42.27 o 
 -14   0  10      392.54      242.70     65.51 o 
 -13   0  10     1781.06     1487.92    122.00 o 
 -12   0  10     1216.82     1184.93    111.78 o 
 -11   0  10     1077.42     1057.32    103.47 o 
 -10   0  10      143.20      123.71     26.43 o 
  -9   0  10     1419.53     1396.82     63.22 o 
  -8   0  10       32.74      -11.82     23.64 o 
  -7   0  10       20.69        2.40      7.80 o 
  -6   0  10     2533.56     2392.55    137.97 o 
  -5   0  10        3.56        9.89     14.78 o 
  -4   0  10      274.23      246.15     38.81 o 
  -3   0  10      336.66      362.67     33.60 o 
  -2   0  10       27.81       49.68     17.85 o 
  -1   0  10     1913.29     1756.81     68.14 o 
   0   0  10     1874.58     2233.24    114.79 o 
   1   0  10      994.02     1195.85     81.03 o 
   2   0  10     4532.42     4460.66    189.01 o 
   3   0  10      131.30      104.37     38.36 o 
   4   0  10      944.01      907.10     48.93 o 
   5   0  10      940.54      690.29     46.50 o 
   6   0  10      230.06      291.16     36.00 o 
   7   0  10      121.44      156.05     51.58 o 
   8   0  10       11.11      101.76     27.03 o 
   9   0  10      147.54      115.81     62.17 o 
  10   0  10        8.32       -7.62     17.01 o 
  11   0  10        9.77      -20.58     41.17 o 
 -16   1  10       24.45       62.79     42.32 o 
 -15   1  10        0.04       -3.72     28.25 o 
 -14   1  10       80.75       66.33     32.29 o 
 -13   1  10      157.73      205.40     42.38 o 
 -12   1  10     1038.52      982.56     98.46 o 
 -11   1  10       49.34       39.49     29.25 o 
 -10   1  10       84.48       71.50     16.81 o 
  -9   1  10      239.06      200.90     21.14 o 
  -8   1  10       11.02       17.50     13.19 o 
  -7   1  10        0.46       -4.04     10.33 o 
  -6   1  10      150.08      147.70     18.12 o 
  -5   1  10      716.27      635.95     29.60 o 
  -4   1  10       15.64        3.84     10.98 o 
  -3   1  10      523.56      529.39     27.68 o 
  -2   1  10      351.50      387.43     24.63 o 
  -1   1  10      918.11      808.71     38.29 o 
   0   1  10        1.11       -2.60     13.50 o 
   1   1  10      162.10      130.11     20.27 o 
   2   1  10     2518.44     2258.74     67.36 o 
   3   1  10      629.66      625.14     36.24 o 
   4   1  10      254.84      251.49     19.57 o 
   5   1  10      262.91      226.56     19.62 o 
   6   1  10        2.70       -5.64     11.28 o 
   7   1  10       10.85       -1.65     18.50 o 
   8   1  10       44.97       45.32     22.58 o 
   9   1  10      170.46      217.99     26.97 o 
  10   1  10       23.31       65.57     25.22 o 
  11   1  10        6.60        7.94     25.66 o 
  12   1  10       58.15      144.23     59.80 o 
 -16   2  10        0.00       20.93    117.89 o 
 -15   2  10       48.18       89.40     37.80 o 
 -14   2  10      101.18      144.66     40.40 o 
 -13   2  10        0.62        3.18     26.81 o 
 -12   2  10     1441.34     1300.21     87.14 o 
 -11   2  10      187.83      139.00     24.79 o 
 -10   2  10     1881.27     1693.59     50.29 o 
  -9   2  10      283.72      254.58     22.58 o 
  -8   2  10      783.97      777.78     33.50 o 
  -7   2  10     1562.30     1458.70     45.03 o 
  -6   2  10        5.02       -4.12     11.38 o 
  -5   2  10      626.73      515.36     27.84 o 
  -4   2  10     3094.34     2857.70     69.38 o 
  -3   2  10       17.42       27.15     15.62 o 
  -2   2  10      262.27      242.95     27.61 o 
  -1   2  10      385.19      483.38     31.18 o 
   0   2  10      256.34      285.27     25.46 o 
   1   2  10      664.36      612.83     34.53 o 
   2   2  10     1387.16     1480.18    125.20 o 
   3   2  10      214.54      218.20     24.44 o 
   4   2  10       55.78       67.56     13.72 o 
   5   2  10       84.54       99.24     15.58 o 
   6   2  10        0.24        5.00     11.61 o 
   7   2  10       24.95        3.00     19.13 o 
   8   2  10       16.24        7.92     16.00 o 
   9   2  10       24.97        3.63     24.13 o 
  10   2  10      138.04       97.22     32.53 o 
  11   2  10       12.95      -12.69     25.39 o 
  12   2  10        9.38        1.60     49.28 o 
 -16   3  10       23.24       37.74     35.56 o 
 -15   3  10       24.80       33.96     63.95 o 
 -14   3  10        0.91       -5.29     26.08 o 
 -13   3  10       60.12       51.52     34.73 o 
 -12   3  10      248.58      210.00     41.96 o 
 -11   3  10       82.00       75.91     23.91 o 
 -10   3  10       21.40       31.97     41.56 o 
  -9   3  10      400.67      432.13     27.66 o 
  -8   3  10       86.75       59.64     19.20 o 
  -7   3  10       14.21       18.55     13.07 o 
  -6   3  10      395.29      377.36     25.04 o 
  -5   3  10      247.49      238.34     21.29 o 
  -4   3  10       10.07       38.96     17.69 o 
  -3   3  10        1.13       19.01     16.86 o 
  -2   3  10      511.37      468.79     30.97 o 
  -1   3  10      563.99      562.07     32.62 o 
   0   3  10      375.74      328.30     27.41 o 
   1   3  10      250.12      221.86     23.86 o 
   2   3  10     1216.59     1150.04     45.48 o 
   3   3  10      150.03      160.06     28.21 o 
   4   3  10      237.79      271.52     19.79 o 
   5   3  10       24.96       29.30     12.99 o 
   6   3  10       91.68       99.68     15.81 o 
   7   3  10       59.51       59.93     16.96 o 
   8   3  10        1.25        5.36     16.92 o 
   9   3  10        1.24        7.30     24.61 o 
  10   3  10        1.57       15.14     26.47 o 
  11   3  10       31.35       37.07     29.20 o 
  12   3  10       20.24       52.73     31.75 o 
 -16   4  10       15.53      -14.59     29.18 o 
 -15   4  10        0.68      -11.48     35.11 o 
 -14   4  10       12.65       12.51     31.75 o 
 -13   4  10      123.32      110.12     36.24 o 
 -12   4  10      275.55      262.47     44.99 o 
 -11   4  10      353.19      254.30     31.97 o 
 -10   4  10       56.38       56.23     22.88 o 
  -9   4  10      616.84      510.59     29.48 o 
  -8   4  10      797.91      781.22     34.24 o 
  -7   4  10     1896.42     1912.59     52.92 o 
  -6   4  10      321.14      361.20     31.17 o 
  -5   4  10     1476.04     1672.21     71.91 o 
  -4   4  10     8191.39     7656.85    205.15 o 
  -3   4  10        1.76       24.30     17.88 o 
  -2   4  10     1451.58     1447.57     51.30 o 
  -1   4  10     3316.89     3249.09     83.69 o 
   0   4  10       52.77       57.11     23.96 o 
   1   4  10      217.49      203.67     22.87 o 
   2   4  10       34.31       30.31     16.01 o 
   3   4  10      483.26      454.74     31.48 o 
   4   4  10        8.13       18.45     12.04 o 
   5   4  10      238.04      196.74     25.80 o 
   6   4  10      366.87      267.65     28.93 o 
   7   4  10       10.35       -0.20     16.30 o 
   8   4  10        5.28       11.70     27.95 o 
   9   4  10       16.57       45.50     28.68 o 
  10   4  10        3.78       20.73     23.42 o 
  11   4  10        0.12       35.30     29.57 o 
  12   4  10       12.26        3.77     29.14 o 
 -16   5  10       94.99      132.00     41.35 o 
 -15   5  10        2.64       23.58     27.35 o 
 -14   5  10       50.79      174.31     40.78 o 
 -13   5  10      211.24      208.51     43.15 o 
 -12   5  10      505.80      444.82     56.92 o 
 -11   5  10       30.74        9.15     21.55 o 
 -10   5  10     1201.31     1205.31     55.48 o 
  -9   5  10     1097.81      945.70     45.01 o 
  -8   5  10     2332.84     2201.86     58.81 o 
  -7   5  10        8.06        1.78     17.15 o 
  -6   5  10      145.31      117.07     23.24 o 
  -5   5  10     3793.45     3728.38     97.34 o 
  -4   5  10      976.85      903.34     41.41 o 
  -3   5  10     2126.28     2178.71     65.14 o 
  -2   5  10      104.90      146.03     21.73 o 
  -1   5  10      227.68      220.61     23.92 o 
   0   5  10      199.62      225.15     23.80 o 
   1   5  10       18.67       17.26     16.54 o 
   2   5  10       35.39       33.55     17.45 o 
   3   5  10      229.62      211.64     63.25 o 
   4   5  10      481.53      565.78     43.08 o 
   5   5  10       28.93       22.02     17.13 o 
   6   5  10       95.66       50.16     19.92 o 
   7   5  10        3.06        8.13     17.82 o 
   8   5  10       30.17       25.29     18.43 o 
   9   5  10      412.35      520.30     72.97 o 
  10   5  10        0.88       -6.83     23.63 o 
  11   5  10        3.23       40.70     28.70 o 
  12   5  10       15.41       74.16     34.23 o 
 -16   6  10       49.56       73.59     52.94 o 
 -15   6  10        0.04       13.71     30.26 o 
 -14   6  10       11.39       46.81     33.31 o 
 -13   6  10        0.35        2.60     29.37 o 
 -12   6  10        9.08        3.30     26.26 o 
 -11   6  10      649.70      593.75     64.59 o 
 -10   6  10       32.86       46.02     25.46 o 
  -9   6  10       95.12       62.17     16.34 o 
  -8   6  10     4757.65     4802.03    100.85 o 
  -7   6  10     1127.62      984.66     47.80 o 
  -6   6  10     1045.82     1035.63     52.55 o 
  -5   6  10     1258.28     1202.37     48.70 o 
  -4   6  10     3183.03     3361.93     87.85 o 
  -3   6  10       31.64       58.97     18.48 o 
  -2   6  10      300.24      317.61     26.08 o 
  -1   6  10       56.92       82.67     18.09 o 
   0   6  10       62.54       28.90     22.19 o 
   1   6  10      182.44      185.24     32.11 o 
   2   6  10       73.02       54.89     32.90 o 
   3   6  10       16.18       33.45     39.01 o 
   4   6  10       53.70       64.87     21.24 o 
   5   6  10      408.70      419.85     55.35 o 
   6   6  10       59.19       88.08     21.09 o 
   7   6  10        0.81        4.36     17.15 o 
   8   6  10      197.59      269.08     33.93 o 
   9   6  10        6.64       23.26     29.20 o 
  10   6  10        0.02       16.41     27.01 o 
  11   6  10       15.12       52.75     36.36 o 
 -16   7  10       23.87       23.83     35.61 o 
 -15   7  10      121.47      173.37     41.52 o 
 -14   7  10       61.29       99.68     71.32 o 
 -13   7  10       15.49       19.89     29.66 o 
 -12   7  10      329.06      331.56     37.38 o 
 -11   7  10      282.46      295.60     34.84 o 
 -10   7  10        5.71       -2.43     12.84 o 
  -9   7  10       56.00       44.86     15.08 o 
  -8   7  10      361.46      369.79     34.51 o 
  -7   7  10     1484.18     1434.30     57.03 o 
  -6   7  10     3559.32     3604.65    100.29 o 
  -5   7  10      853.80      758.73     39.22 o 
  -4   7  10      568.13      502.72     33.03 o 
  -3   7  10      404.32      456.58     51.71 o 
  -2   7  10      433.50      378.34     41.23 o 
  -1   7  10     1210.90     1195.03     62.67 o 
   0   7  10       46.10       23.21     24.80 o 
   1   7  10      139.11       99.23     28.00 o 
   2   7  10      296.72      292.98     50.63 o 
   3   7  10        0.57       16.33     23.22 o 
   4   7  10        0.21       -1.63     18.11 o 
   5   7  10        4.15       28.30     18.21 o 
   6   7  10      215.23      170.39     27.21 o 
   7   7  10      173.27      172.78     23.14 o 
   8   7  10        3.79        2.00     18.22 o 
   9   7  10       70.99       70.05     22.60 o 
  10   7  10       14.35       42.89     30.66 o 
  11   7  10        0.01       26.83     29.73 o 
 -15   8  10       49.18       41.07     32.63 o 
 -14   8  10       32.71       35.59     53.89 o 
 -13   8  10      155.76      196.27     69.56 o 
 -12   8  10      351.05      372.37     39.09 o 
 -11   8  10      199.82      175.38     30.48 o 
 -10   8  10       17.17        6.13     21.04 o 
  -9   8  10      886.94      773.71     47.15 o 
  -8   8  10       96.95      120.07     26.52 o 
  -7   8  10     1512.58     1391.13     56.34 o 
  -6   8  10     1289.45     1249.53     64.71 o 
  -5   8  10     1174.55     1161.11     49.04 o 
  -4   8  10      145.51      142.23     22.24 o 
  -3   8  10     1909.78     1706.79     77.88 o 
  -2   8  10      348.48      344.07     53.29 o 
  -1   8  10      205.93      218.64     35.52 o 
   0   8  10       66.26       52.43     28.29 o 
   1   8  10       32.41        7.60     24.48 o 
   2   8  10      689.99      694.20     76.22 o 
   3   8  10        1.19        6.91     22.43 o 
   4   8  10      253.41      272.62     30.60 o 
   5   8  10      102.03      104.19     24.39 o 
   6   8  10      356.32      328.03     50.50 o 
   7   8  10       23.94       10.45     15.12 o 
   8   8  10       26.25       47.67     22.49 o 
   9   8  10       38.73       61.34     24.45 o 
  10   8  10        1.83       -9.05     18.10 o 
  11   8  10        0.42      -24.72     49.43 o 
 -15   9  10        1.07       20.85     58.29 o 
 -14   9  10        8.28       55.44     33.25 o 
 -13   9  10        0.11       45.22     31.10 o 
 -12   9  10        0.19        7.34     21.19 o 
 -11   9  10      297.11      252.37     77.28 o 
 -10   9  10       33.11       42.32     23.63 o 
  -9   9  10      331.46      323.54     38.72 o 
  -8   9  10      178.52      262.24     45.40 o 
  -7   9  10      474.55      505.72     38.01 o 
  -6   9  10     5234.67     5041.22    123.61 o 
  -5   9  10       99.60       70.67     31.97 o 
  -4   9  10     1165.37     1129.41     64.81 o 
  -3   9  10      214.55      248.93     83.89 o 
  -2   9  10     2013.22     1877.53     81.49 o 
  -1   9  10        4.56        5.85     25.79 o 
   0   9  10     2815.25     2923.51    284.56 o 
   1   9  10      986.62     1156.39     66.47 o 
   2   9  10       61.52       18.48     23.60 o 
   3   9  10      393.40      389.72     43.82 o 
   4   9  10        8.53       15.90     20.68 o 
   5   9  10      500.32      492.68     39.44 o 
   6   9  10       17.58       -8.83     17.65 o 
   7   9  10        0.68        3.70     15.33 o 
   8   9  10       91.17      119.02     52.39 o 
   9   9  10       60.56       44.38     24.79 o 
  10   9  10        0.48        7.34     25.11 o 
  11   9  10       17.05       66.70     26.53 o 
 -15  10  10      229.58      217.00     44.69 o 
 -14  10  10        1.51       12.25     27.26 o 
 -13  10  10       30.54       81.05     33.11 o 
 -12  10  10        1.93       15.51     33.07 o 
 -11  10  10      104.78      102.34     39.87 o 
 -10  10  10      175.90      181.08     30.48 o 
  -9  10  10     1761.63     1610.47     64.23 o 
  -8  10  10       42.65       45.28     32.53 o 
  -7  10  10       45.01       32.19     20.32 o 
  -6  10  10       69.43      150.15     36.78 o 
  -5  10  10        1.72      -13.56     27.13 o 
  -4  10  10      406.07      391.08     48.19 o 
  -3  10  10      457.93      418.48     84.19 o 
  -2  10  10       60.40       39.13     29.95 o 
  -1  10  10      252.43      216.12     38.67 o 
   0  10  10     1345.36     1275.38     69.23 o 
   1  10  10     1242.97     1115.51     66.10 o 
   2  10  10      161.04      189.14     37.61 o 
   3  10  10        2.68       29.36     25.93 o 
   4  10  10      166.27      150.33     33.00 o 
   5  10  10       93.29       92.79     25.10 o 
   6  10  10      107.36       98.54     20.98 o 
   7  10  10       83.99      100.04     25.96 o 
   8  10  10       35.00       77.54     25.23 o 
   9  10  10      122.85      130.45     29.81 o 
  10  10  10        0.34       -6.01     22.19 o 
 -14  11  10       38.92       90.18     69.56 o 
 -13  11  10       14.12       -0.14     26.81 o 
 -12  11  10       73.14      102.73     36.96 o 
 -11  11  10        2.84       37.00     22.73 o 
 -10  11  10       56.88       66.48     23.91 o 
  -9  11  10      124.31       75.22     24.57 o 
  -8  11  10       48.17       74.40     34.57 o 
  -7  11  10      465.14      490.20     67.21 o 
  -6  11  10     1516.17     1597.32     80.00 o 
  -5  11  10       48.14      100.02     35.25 o 
  -4  11  10      388.88      324.81     44.94 o 
  -3  11  10        0.03      -13.74     27.48 o 
  -2  11  10     4568.62     4540.45    201.48 o 
  -1  11  10       32.23      -13.41     26.83 o 
   0  11  10      444.96      423.63     47.24 o 
   1  11  10      279.82      339.60     77.28 o 
   2  11  10       25.98       58.28     28.39 o 
   3  11  10      223.06      154.37     34.09 o 
   4  11  10       48.07       59.30     29.74 o 
   5  11  10        3.64       25.52     21.02 o 
   6  11  10       11.62       25.60     18.00 o 
   7  11  10       78.04       88.84     38.32 o 
   8  11  10      254.38      225.65     34.66 o 
   9  11  10       47.39       45.59     25.72 o 
  10  11  10       65.72       93.25     30.21 o 
 -14  12  10       86.34       94.52     36.37 o 
 -13  12  10       34.57      106.81     79.48 o 
 -12  12  10       21.78       10.78     23.04 o 
 -11  12  10      105.87      133.46     39.04 o 
 -10  12  10       53.25       44.15     33.38 o 
  -9  12  10     1905.52     1923.18     93.47 o 
  -8  12  10      267.82      258.00     45.10 o 
  -7  12  10     1095.76      970.08     58.67 o 
  -6  12  10       15.45        5.72     33.35 o 
  -5  12  10        5.97      -14.39     28.78 o 
  -4  12  10     5129.32     4720.88    154.49 o 
  -3  12  10      195.14      165.38     37.12 o 
  -2  12  10      107.41      117.36     35.24 o 
  -1  12  10     4327.29     4307.97    239.19 o 
   0  12  10      760.47      765.54    105.92 o 
   1  12  10      119.02       77.23     31.43 o 
   2  12  10      523.40      539.38     85.14 o 
   3  12  10        1.63       12.95     28.25 o 
   4  12  10      142.84      132.97     34.34 o 
   5  12  10        0.29       -3.71     16.75 o 
   6  12  10        0.87       -7.55     15.11 o 
   7  12  10       16.58       13.14     22.19 o 
   8  12  10       97.72       98.21     28.36 o 
   9  12  10       49.67       92.76     29.59 o 
  10  12  10        0.73       -7.81     25.03 o 
 -14  13  10      169.67      191.31     68.81 o 
 -13  13  10        7.17       -3.68     52.99 o 
 -12  13  10       42.29       88.48     37.53 o 
 -11  13  10        3.36       67.25     44.07 o 
 -10  13  10       32.87       20.72     33.25 o 
  -9  13  10      217.95      203.41     71.42 o 
  -8  13  10       25.14       14.03     32.51 o 
  -7  13  10      143.98      130.11     62.95 o 
  -6  13  10      119.44       -0.68     96.96 o 
  -5  13  10      798.96      743.18    107.17 o 
  -4  13  10       56.70       86.03     35.04 o 
  -3  13  10      118.16      161.21     39.20 o 
  -2  13  10     1192.21     1311.33     73.96 o 
  -1  13  10      141.97       67.16    115.19 o 
   0  13  10       55.90       41.77     29.08 o 
   1  13  10      811.22      741.21     59.44 o 
   2  13  10      120.19      117.41     34.80 o 
   3  13  10       40.93        0.11     26.83 o 
   4  13  10       16.98       84.90     33.47 o 
   5  13  10       47.68       54.42     24.57 o 
   6  13  10        0.14       -9.05     18.10 o 
   7  13  10        0.22       56.81     25.37 o 
   8  13  10       32.04       34.68     23.11 o 
   9  13  10       86.96       58.60     25.91 o 
 -13  14  10       12.00       14.20     30.59 o 
 -12  14  10      234.04      276.09     91.25 o 
 -11  14  10       23.38       49.28     33.18 o 
 -10  14  10       13.93       64.14     35.62 o 
  -9  14  10       12.73       -6.01     41.37 o 
  -8  14  10      125.69       59.76     93.25 o 
  -7  14  10        5.64      -15.24     79.68 o 
  -6  14  10        2.21        8.11     33.00 o 
  -5  14  10      122.89      187.15     42.92 o 
  -4  14  10     1075.23     1037.51     71.82 o 
  -3  14  10       19.93        1.18     30.46 o 
  -2  14  10      414.94      257.01     43.93 o 
  -1  14  10     1226.14     1171.14     74.36 o 
   0  14  10      160.64      204.32     39.90 o 
   1  14  10        0.17      -13.29     26.58 o 
   2  14  10        1.37      -12.35     24.71 o 
   3  14  10       21.24       88.10     33.11 o 
   4  14  10        1.01       -1.71     20.54 o 
   5  14  10      120.81      128.26     29.04 o 
   6  14  10       90.32       95.12     23.83 o 
   7  14  10       71.48       70.31     26.33 o 
   8  14  10       22.62       25.64     24.97 o 
   9  14  10       35.91       46.79     27.31 o 
 -13  15  10      232.41      352.33     54.18 o 
 -12  15  10       21.90       77.03     48.93 o 
 -11  15  10      247.17      248.42     50.28 o 
 -10  15  10      186.11      139.94     40.74 o 
  -9  15  10      125.32      123.17     39.64 o 
  -8  15  10      626.10      644.63     66.11 o 
  -7  15  10      420.66      456.75     57.97 o 
  -6  15  10       30.32       12.14     32.31 o 
  -5  15  10      166.41      156.98     42.13 o 
  -4  15  10      282.95      289.69     48.45 o 
  -3  15  10      271.42      312.77     97.01 o 
  -2  15  10      267.47      224.09     43.74 o 
  -1  15  10     1645.47     1486.38    105.17 o 
   0  15  10      584.35      642.51     61.47 o 
   1  15  10      304.08      264.75     44.74 o 
   2  15  10        0.80      -13.75     27.51 o 
   3  15  10       64.48       34.98     30.38 o 
   4  15  10        8.14       18.26     20.53 o 
   5  15  10      175.44      164.67     29.94 o 
   6  15  10       37.76      -11.91     23.83 o 
   7  15  10       12.85       -2.56     24.38 o 
   8  15  10        5.79        6.25     23.54 o 
 -12  16  10        0.60       51.02     34.68 o 
 -11  16  10        0.03        3.32     31.75 o 
 -10  16  10      207.80      233.52     54.94 o 
  -9  16  10      395.00      348.67     53.57 o 
  -8  16  10      141.60       50.19     34.48 o 
  -7  16  10      406.56      488.88     59.21 o 
  -6  16  10      110.31      108.04     40.93 o 
  -5  16  10       26.17       36.46     53.69 o 
  -4  16  10       81.28      131.46     40.95 o 
  -3  16  10       17.05       84.89     37.59 o 
  -2  16  10     1258.77     1101.76     76.79 o 
  -1  16  10      248.75      208.27     44.37 o 
   0  16  10      205.86      256.26     45.99 o 
   1  16  10      379.66      444.45    114.54 o 
   2  16  10      129.85      118.59     37.19 o 
   3  16  10      277.17      218.87     41.79 o 
   4  16  10        5.34       -9.17     18.34 o 
   5  16  10       41.05       76.46     26.37 o 
   6  16  10        9.04       28.31     26.86 o 
   7  16  10       38.51       14.41     25.50 o 
   8  16  10        6.40       26.19     26.52 o 
 -11  17  10      180.32      197.66     47.10 o 
 -10  17  10       66.52       59.08     37.31 o 
  -9  17  10      238.65      254.75     60.30 o 
  -8  17  10        0.29       -0.99     52.89 o 
  -7  17  10        4.05        3.69     34.16 o 
  -6  17  10       62.48       16.30     77.73 o 
  -5  17  10      732.81      809.15     70.92 o 
  -4  17  10       11.81      -22.54     45.07 o 
  -3  17  10      134.58      143.88     41.12 o 
  -2  17  10      229.21      176.91     51.63 o 
  -1  17  10       28.65        4.67     30.04 o 
   0  17  10      142.44      173.96     42.95 o 
   1  17  10      270.92      278.89     48.62 o 
   2  17  10      306.04      328.91     39.70 o 
   3  17  10      765.07      767.78     54.54 o 
   4  17  10       72.36       60.23     33.21 o 
   5  17  10        1.14       -6.04     21.49 o 
   6  17  10      443.88      383.47    133.17 o 
   7  17  10       69.60       42.30     39.06 o 
 -11  18  10        2.17       69.11     35.94 o 
 -10  18  10        9.06        4.46     34.89 o 
  -9  18  10      112.22      116.31     40.93 o 
  -8  18  10      190.91      252.93     49.21 o 
  -7  18  10       60.21       57.96     39.44 o 
  -6  18  10        7.02      -16.32     32.65 o 
  -5  18  10        2.73       30.93     35.04 o 
  -4  18  10       52.93       54.55     35.55 o 
  -3  18  10       97.09       72.65     43.62 o 
  -2  18  10        2.07      -15.75     31.50 o 
  -1  18  10      207.61      183.41     44.48 o 
   0  18  10        2.80        4.09     44.12 o 
   1  18  10       90.66      102.20     28.93 o 
   2  18  10       42.31       22.11     23.59 o 
   3  18  10       99.13       90.54     28.35 o 
   4  18  10       21.80       82.56     29.03 o 
   5  18  10        1.79      -12.73     25.47 o 
   6  18  10      193.45      149.86     39.30 o 
 -10  19  10       46.36      182.36     47.13 o 
  -9  19  10        0.58      -15.20     30.41 o 
  -8  19  10       92.76      111.70     63.30 o 
  -7  19  10       64.91      180.38     45.70 o 
  -6  19  10       52.37       29.93     37.16 o 
  -5  19  10      133.59      160.38     44.50 o 
  -4  19  10       27.84       40.80     33.95 o 
  -3  19  10      244.16      289.14     50.92 o 
  -2  19  10        0.10      -15.60     31.20 o 
  -1  19  10      250.68      204.83     44.86 o 
   0  19  10       13.54       21.44     36.97 o 
   1  19  10      722.24      759.23     55.87 o 
   2  19  10      196.60      132.21     39.52 o 
   3  19  10       87.16      136.99     30.87 o 
   4  19  10       47.12       31.32     24.82 o 
   5  19  10       10.96       29.55     29.88 o 
  -9  20  10       49.88       95.11     42.14 o 
  -8  20  10        1.74      -17.07     40.07 o 
  -7  20  10        0.03       39.83     63.40 o 
  -6  20  10       14.17       57.41     40.07 o 
  -5  20  10      207.12      219.82     50.70 o 
  -4  20  10        2.69       20.24     32.85 o 
  -3  20  10       24.58       40.63     47.13 o 
  -2  20  10       50.47       69.72     56.89 o 
  -1  20  10       22.25       11.20     21.71 o 
   0  20  10       27.27       54.93     34.88 o 
   1  20  10      130.34      177.14     32.62 o 
   2  20  10       13.22       25.31     25.03 o 
   3  20  10       65.66       44.49     51.08 o 
   4  20  10       40.45       45.45     25.96 o 
  -7  21  10       29.11       25.00     39.66 o 
  -6  21  10      308.29      304.16     68.31 o 
  -5  21  10      632.05      729.50     74.77 o 
  -4  21  10      165.06      159.02     45.89 o 
  -3  21  10      650.81      589.42     69.62 o 
  -2  21  10        6.63       12.76     34.69 o 
  -1  21  10       83.39      100.07     27.32 o 
   0  21  10       34.66       58.09     26.24 o 
   1  21  10      116.58      157.71     32.94 o 
   2  21  10        0.06       29.13     24.93 o 
   3  21  10       31.16       57.10     31.50 o 
  -6  22  10      246.87      413.07     83.04 o 
  -5  22  10       76.96      177.13     47.60 o 
  -4  22  10       74.20       59.61     98.51 o 
  -3  22  10        0.56       -7.93     35.41 o 
  -2  22  10        1.94       -4.95     35.38 o 
  -1  22  10       58.02      116.21     41.49 o 
   0  22  10       16.72       15.41     26.74 o 
   1  22  10       27.17        4.64     27.85 o 
 -16   1  11       24.22        4.86     49.23 o 
 -15   1  11      107.76       95.97     37.40 o 
 -14   1  11       72.59      119.35     38.11 o 
 -13   1  11      253.88      206.57     44.53 o 
 -12   1  11       59.64       47.65     31.77 o 
 -11   1  11        2.63        4.45     26.07 o 
 -10   1  11     2776.41     2627.32     69.89 o 
  -9   1  11       11.13       21.70     15.88 o 
  -8   1  11      511.14      487.26     36.63 o 
  -7   1  11      374.15      351.80     26.77 o 
  -6   1  11        0.05       24.45     14.90 o 
  -5   1  11        0.18        1.54     14.78 o 
  -4   1  11      503.18      382.03     26.76 o 
  -3   1  11        4.18        8.49     13.16 o 
  -2   1  11      173.77      169.40     20.91 o 
  -1   1  11        3.41       15.61     13.17 o 
   0   1  11      844.26      827.06     55.67 o 
   1   1  11       84.41       94.38     20.98 o 
   2   1  11       12.54       11.23     15.89 o 
   3   1  11      234.01      223.65     27.16 o 
   4   1  11      180.82      171.96     21.35 o 
   5   1  11       59.03       32.02     13.75 o 
   6   1  11        0.65        4.69     12.56 o 
   7   1  11        2.99        5.33     13.18 o 
   8   1  11       89.29      118.31     24.29 o 
   9   1  11        2.24       -2.69     13.38 o 
  10   1  11       11.61       11.43     26.13 o 
  11   1  11        8.19       41.67     53.59 o 
 -16   2  11       55.92      119.71     39.49 o 
 -15   2  11      285.07      278.39     54.11 o 
 -14   2  11       29.94       27.42     33.70 o 
 -13   2  11      601.12      558.59     62.67 o 
 -12   2  11        0.21      -21.69     43.37 o 
 -11   2  11      378.01      331.03     34.54 o 
 -10   2  11      840.43      870.68     37.87 o 
  -9   2  11       57.87       50.59     16.54 o 
  -8   2  11      534.94      455.58     40.74 o 
  -7   2  11      534.38      490.09     36.69 o 
  -6   2  11     1246.95     1132.61     63.45 o 
  -5   2  11      927.64      947.89     37.36 o 
  -4   2  11       96.62      117.94     20.36 o 
  -3   2  11      704.91      695.89     37.61 o 
  -2   2  11      420.22      451.45     32.89 o 
  -1   2  11      161.60      131.23     25.76 o 
   0   2  11     2533.05     2429.44    142.17 o 
   1   2  11       56.96       31.28     19.28 o 
   2   2  11      393.96      383.42     39.05 o 
   3   2  11        3.65        3.95     17.08 o 
   4   2  11        0.79       -4.02     13.73 o 
   5   2  11       94.80       94.80     15.84 o 
   6   2  11       89.87       97.71     16.39 o 
   7   2  11       95.41       99.03     22.83 o 
   8   2  11       23.65       58.66     20.82 o 
   9   2  11       85.01       97.31     33.58 o 
  10   2  11        1.66      -14.97     29.95 o 
  11   2  11        8.59       18.08     28.64 o 
 -16   3  11        0.93       36.66     54.34 o 
 -15   3  11       94.91      119.30     41.16 o 
 -14   3  11      444.33      425.85     58.04 o 
 -13   3  11        1.59        9.55     28.06 o 
 -12   3  11      228.01      177.22     75.87 o 
 -11   3  11     1133.42      960.49     51.78 o 
 -10   3  11      803.48      778.42     50.40 o 
  -9   3  11     1909.18     1890.14     61.63 o 
  -8   3  11      311.42      254.11     23.81 o 
  -7   3  11     1173.05     1084.81     49.46 o 
  -6   3  11     1709.74     1517.85     48.20 o 
  -5   3  11       54.49       47.15     15.37 o 
  -4   3  11     1089.27     1009.40     45.21 o 
  -3   3  11        4.18       36.11     19.30 o 
  -2   3  11     4188.61     4124.86    127.89 o 
  -1   3  11      355.45      352.37     46.84 o 
   0   3  11       56.32       61.14     19.32 o 
   1   3  11       10.62        6.23     17.46 o 
   2   3  11      711.50      792.63     41.21 o 
   3   3  11      418.69      354.88     31.42 o 
   4   3  11      271.19      326.21     26.37 o 
   5   3  11      101.32       82.08     21.44 o 
   6   3  11      133.68      148.94     24.97 o 
   7   3  11        7.84        6.58     18.35 o 
   8   3  11        0.47      -10.78     21.56 o 
   9   3  11       12.71       20.63     28.54 o 
  10   3  11       15.90       -0.02     27.43 o 
  11   3  11        1.62        1.19     66.76 o 
 -16   4  11       92.97      172.32     45.09 o 
 -15   4  11       84.83       81.75     36.93 o 
 -14   4  11       21.36      -10.17     27.27 o 
 -13   4  11       24.00      114.85     36.57 o 
 -12   4  11      117.93      184.39     41.77 o 
 -11   4  11      296.97      287.93     34.13 o 
 -10   4  11     1089.99     1126.55     54.47 o 
  -9   4  11        7.34      -10.06     20.11 o 
  -8   4  11      160.61      166.65     20.78 o 
  -7   4  11        1.19       -1.73     12.97 o 
  -6   4  11      969.42      920.19     54.81 o 
  -5   4  11      310.30      306.53     36.15 o 
  -4   4  11      485.63      483.48     34.39 o 
  -3   4  11     4879.58     4991.94    147.74 o 
  -2   4  11      243.23      265.85     27.95 o 
  -1   4  11      803.92      688.96     37.52 o 
   0   4  11      105.34      115.93     21.38 o 
   1   4  11       40.17       17.43     19.48 o 
   2   4  11        1.57       -2.16     20.73 o 
   3   4  11        1.27        8.71     21.95 o 
   4   4  11       61.85      110.21     23.51 o 
   5   4  11        7.77        7.25     16.58 o 
   6   4  11       68.07       99.01     21.64 o 
   7   4  11       23.81       36.63     19.41 o 
   8   4  11       30.73       26.34     16.70 o 
   9   4  11        5.75       25.54     20.77 o 
  10   4  11        0.29       36.51     29.92 o 
  11   4  11       12.88       43.33     30.10 o 
 -16   5  11       82.30      136.60     43.13 o 
 -15   5  11       45.44       45.78     35.34 o 
 -14   5  11       55.05       13.78     32.12 o 
 -13   5  11       12.66       65.71     32.61 o 
 -12   5  11       31.66       46.86     33.14 o 
 -11   5  11        0.02        8.11     20.79 o 
 -10   5  11      590.68      667.15     45.08 o 
  -9   5  11     1682.67     1682.15     54.53 o 
  -8   5  11     2271.45     1961.35    106.75 o 
  -7   5  11     2794.70     2798.83    100.98 o 
  -6   5  11     2711.08     2439.16     75.55 o 
  -5   5  11       50.56       52.05     27.76 o 
  -4   5  11      729.65      722.17     39.82 o 
  -3   5  11      583.84      599.93     44.96 o 
  -2   5  11     2052.41     1977.17     70.86 o 
  -1   5  11      107.15      124.48     22.69 o 
   0   5  11        0.19       31.21     21.71 o 
   1   5  11      172.59      187.85     36.21 o 
   2   5  11      116.61      133.84     30.72 o 
   3   5  11        0.36        0.85     26.44 o 
   4   5  11        0.48       -5.89     19.25 o 
   5   5  11      256.25      267.93     29.60 o 
   6   5  11       55.25       75.57     21.85 o 
   7   5  11       29.45       15.24     19.58 o 
   8   5  11        3.94       17.02     19.61 o 
   9   5  11        9.81       20.83     20.11 o 
  10   5  11        2.52      -11.70     23.40 o 
  11   5  11        3.93      -26.99     53.99 o 
 -15   6  11      203.59      231.95     47.80 o 
 -14   6  11      467.63      467.66     73.87 o 
 -13   6  11      473.10      447.54     69.91 o 
 -12   6  11       29.80       -1.91     29.03 o 
 -11   6  11     2073.26     1988.30     74.59 o 
 -10   6  11       49.24       24.99     30.73 o 
  -9   6  11      223.20      193.17     48.63 o 
  -8   6  11      520.40      492.84     35.46 o 
  -7   6  11      771.99      865.97     46.85 o 
  -6   6  11     1123.12     1089.61     50.77 o 
  -5   6  11     1155.64     1197.53     50.98 o 
  -4   6  11     1428.81     1293.66     51.52 o 
  -3   6  11     2159.85     2244.05     69.34 o 
  -2   6  11       37.60       45.83     27.28 o 
  -1   6  11      315.32      292.05     38.08 o 
   0   6  11       62.61       81.31     35.26 o 
   1   6  11      106.90      103.69     29.02 o 
   2   6  11        1.18       -9.46     18.93 o 
   3   6  11       71.43       33.14     37.61 o 
   4   6  11        7.30       -1.32     21.51 o 
   5   6  11       13.52       -8.26     16.53 o 
   6   6  11       18.65        5.01     18.53 o 
   7   6  11       41.23       25.08     20.93 o 
   8   6  11        8.48       -8.97     17.94 o 
   9   6  11        0.21       -5.25     32.52 o 
  10   6  11       11.94       46.87     23.79 o 
  11   6  11        1.06       56.92     37.60 o 
 -15   7  11      104.60      116.95     39.89 o 
 -14   7  11      392.59      385.20     56.65 o 
 -13   7  11      124.61      180.19     41.94 o 
 -12   7  11       24.81       23.65     21.99 o 
 -11   7  11       72.60       74.77     27.26 o 
 -10   7  11      167.81      164.97     29.78 o 
  -9   7  11      334.37      268.17     41.59 o 
  -8   7  11        4.87       31.14     15.71 o 
  -7   7  11       47.71       85.30     23.33 o 
  -6   7  11      771.52      804.23     60.50 o 
  -5   7  11      653.21      727.55     46.00 o 
  -4   7  11      169.33      236.93     40.28 o 
  -3   7  11      370.66      399.79     45.80 o 
  -2   7  11     1116.84     1036.38     61.20 o 
  -1   7  11        9.43        9.41     25.64 o 
   0   7  11      865.30      905.99     60.83 o 
   1   7  11      743.05      840.12     57.54 o 
   2   7  11       20.08        4.03     24.09 o 
   3   7  11      124.87      110.02     38.76 o 
   4   7  11      156.75      185.65     34.03 o 
   5   7  11       70.79      123.48     24.73 o 
   6   7  11      213.28      240.59     30.68 o 
   7   7  11        0.42       -7.55     26.81 o 
   8   7  11      196.89      191.88     32.23 o 
   9   7  11        4.28       23.10     21.98 o 
  10   7  11        1.19       15.10     24.10 o 
 -15   8  11       20.59       29.52     32.00 o 
 -14   8  11      334.54      467.81     61.72 o 
 -13   8  11       72.50       66.02     35.02 o 
 -12   8  11       68.45       59.53     24.78 o 
 -11   8  11      495.20      403.60     54.08 o 
 -10   8  11      661.59      765.82     49.52 o 
  -9   8  11      149.56      168.72     41.54 o 
  -8   8  11     2356.68     2238.25     75.74 o 
  -7   8  11       92.34      135.87     26.31 o 
  -6   8  11     4505.38     4844.97    158.39 o 
  -5   8  11     1528.15     1617.33     79.73 o 
  -4   8  11     2791.22     2833.65    106.96 o 
  -3   8  11     1700.43     1983.49     89.50 o 
  -2   8  11      366.18      308.46     41.91 o 
  -1   8  11      419.13      450.26     47.90 o 
   0   8  11     4350.95     4623.88    274.60 o 
   1   8  11        1.77       17.93     24.05 o 
   2   8  11     1018.95      907.88     61.46 o 
   3   8  11        1.01       14.76     24.74 o 
   4   8  11       45.76       70.65     33.25 o 
   5   8  11       32.38       85.90     23.64 o 
   6   8  11       13.88       11.12     20.42 o 
   7   8  11       20.19       30.91     26.03 o 
   8   8  11      145.89      115.86     29.65 o 
   9   8  11        0.17       32.06     23.02 o 
  10   8  11       94.89       97.18     30.66 o 
 -15   9  11       27.91       18.09     33.26 o 
 -14   9  11        2.72       56.94     43.12 o 
 -13   9  11      183.41      121.54     39.21 o 
 -12   9  11       26.83       28.01     24.20 o 
 -11   9  11       32.21       20.30     21.86 o 
 -10   9  11      149.54      184.70     36.40 o 
  -9   9  11     1904.11     1749.25     68.61 o 
  -8   9  11      206.33      210.68     30.52 o 
  -7   9  11      645.93      689.46     58.59 o 
  -6   9  11      366.88      409.14     57.19 o 
  -5   9  11      310.18      244.16     40.43 o 
  -4   9  11     4299.66     4444.99    144.10 o 
  -3   9  11       24.50       19.92     27.75 o 
  -2   9  11       73.95      129.00     49.63 o 
  -1   9  11      488.01      405.72     46.78 o 
   0   9  11      111.32      152.13     90.35 o 
   1   9  11     2010.41     2025.40    116.99 o 
   2   9  11      100.21       40.81     27.90 o 
   3   9  11      385.38      360.06     46.63 o 
   4   9  11      267.54      317.86     60.90 o 
   5   9  11      170.79      185.17     29.77 o 
   6   9  11       21.35       11.86     23.15 o 
   7   9  11       89.01      105.70     21.99 o 
   8   9  11       11.49       34.69     35.59 o 
   9   9  11        2.22       27.13     25.25 o 
  10   9  11       20.63       35.69     26.10 o 
 -14  10  11        0.05       -2.66     45.47 o 
 -13  10  11       98.24      197.76     41.81 o 
 -12  10  11      112.00       56.52     22.13 o 
 -11  10  11        0.03       11.62     22.16 o 
 -10  10  11       22.76        9.24     22.73 o 
  -9  10  11      123.83      118.68     37.55 o 
  -8  10  11       31.19       18.63     31.26 o 
  -7  10  11      439.98      401.42     55.24 o 
  -6  10  11      260.54      297.66     45.37 o 
  -5  10  11      132.13      137.27     47.43 o 
  -4  10  11      499.86      488.98     51.15 o 
  -3  10  11     3246.30     3096.72    115.95 o 
  -2  10  11     2196.25     1945.43     88.89 o 
  -1  10  11     1176.88     1033.36     66.85 o 
   0  10  11     1300.31     1308.32     73.37 o 
   1  10  11       76.40       61.29     30.13 o 
   2  10  11        0.39      -11.52     23.03 o 
   3  10  11       35.76       -7.14     48.28 o 
   4  10  11      374.21      403.45     47.47 o 
   5  10  11       24.38       50.54     27.99 o 
   6  10  11       89.12      122.25     26.69 o 
   7  10  11        2.36        9.01     30.03 o 
   8  10  11       42.65       29.23     24.69 o 
   9  10  11       55.16       35.58     25.80 o 
  10  10  11        9.72       42.16     28.54 o 
 -14  11  11      239.09      291.54     50.79 o 
 -13  11  11       46.14       22.50     29.59 o 
 -12  11  11       25.68       43.77     45.57 o 
 -11  11  11        0.34        2.52     35.76 o 
 -10  11  11        6.99      -10.06     28.66 o 
  -9  11  11      315.96      345.70     49.03 o 
  -8  11  11      338.26      269.11     45.79 o 
  -7  11  11      813.16      855.06     55.88 o 
  -6  11  11     1779.19     1657.99     85.63 o 
  -5  11  11       63.58      105.10     43.87 o 
  -4  11  11       57.10       97.08     35.20 o 
  -3  11  11       14.77       24.16     30.82 o 
  -2  11  11     1039.95     1094.79     71.67 o 
  -1  11  11      266.41      175.68     37.86 o 
   0  11  11       29.52       56.12     30.71 o 
   1  11  11      555.70      515.25     62.85 o 
   2  11  11       59.89       51.04     27.77 o 
   3  11  11      149.33      190.78     36.59 o 
   4  11  11       87.01       85.82     30.54 o 
   5  11  11       96.89      120.94     41.42 o 
   6  11  11       87.77       81.40     21.21 o 
   7  11  11       13.03       14.69     24.16 o 
   8  11  11       11.02       40.83     25.43 o 
   9  11  11       22.54        2.87     24.31 o 
 -14  12  11      136.90      174.98     63.70 o 
 -13  12  11       29.15       52.99     50.98 o 
 -12  12  11      294.12      299.21     48.43 o 
 -11  12  11        2.09        2.17     31.41 o 
 -10  12  11      372.93      413.61     52.88 o 
  -9  12  11      245.25      230.71     86.54 o 
  -8  12  11       94.26       21.13     36.61 o 
  -7  12  11      396.70      444.21     64.61 o 
  -6  12  11      160.65      134.39     38.98 o 
  -5  12  11       26.80       13.63     41.82 o 
  -4  12  11      472.97      421.68     75.42 o 
  -3  12  11      637.08      710.12     70.36 o 
  -2  12  11      437.96      530.73     78.13 o 
  -1  12  11       85.38      190.71     38.67 o 
   0  12  11       23.96       43.49     30.02 o 
   1  12  11        6.16       25.16     28.76 o 
   2  12  11      440.04      419.30     59.30 o 
   3  12  11        0.97        8.88     27.19 o 
   4  12  11      209.61      162.34     37.92 o 
   5  12  11       16.15       54.15     30.85 o 
   6  12  11        0.59       -8.41     16.83 o 
   7  12  11        0.61       -2.91     21.53 o 
   8  12  11        6.43       -0.87     22.91 o 
   9  12  11        9.22       21.22     28.31 o 
 -13  13  11       37.04       27.50     30.79 o 
 -12  13  11      138.49      143.13     98.66 o 
 -11  13  11      289.77      364.87     63.55 o 
 -10  13  11      105.65      216.22     44.38 o 
  -9  13  11        6.00        5.76     48.03 o 
  -8  13  11        0.49       25.87     33.36 o 
  -7  13  11       55.92       65.34     33.80 o 
  -6  13  11      337.35      328.10     49.81 o 
  -5  13  11      878.34      849.83     67.41 o 
  -4  13  11     1688.51     1707.76     87.65 o 
  -3  13  11      491.18      414.70     64.91 o 
  -2  13  11       36.68       54.11     32.58 o 
  -1  13  11      546.69      504.31     96.31 o 
   0  13  11      673.83      679.78     61.39 o 
   1  13  11        2.96       23.14     28.68 o 
   2  13  11      235.55      228.03     42.35 o 
   3  13  11      359.58      385.94     50.54 o 
   4  13  11      164.67      280.87     57.24 o 
   5  13  11        0.82       -8.79     17.58 o 
   6  13  11        1.15        7.67     20.42 o 
   7  13  11        1.18        4.08     20.54 o 
   8  13  11       49.88       56.99     31.92 o 
 -13  14  11       47.87       75.26     86.64 o 
 -12  14  11       32.46       40.50     36.81 o 
 -11  14  11      366.95      505.63     61.37 o 
 -10  14  11      252.66      292.56     50.63 o 
  -9  14  11       20.32       58.80     37.33 o 
  -8  14  11     1027.78     1031.46    177.79 o 
  -7  14  11      190.74      194.79     45.27 o 
  -6  14  11       19.49       32.37     34.90 o 
  -5  14  11      376.25      408.82     53.91 o 
  -4  14  11      195.89      223.65     44.61 o 
  -3  14  11     1496.30     1489.01    122.40 o 
  -2  14  11      272.38      288.12     45.75 o 
  -1  14  11      678.12      672.22     63.17 o 
   0  14  11      369.52      258.96     73.52 o 
   1  14  11        0.36       -0.40     62.70 o 
   2  14  11      301.99      274.25     44.83 o 
   3  14  11      106.58      118.46     36.93 o 
   4  14  11       92.10       77.71     36.36 o 
   5  14  11       21.89       12.38     22.00 o 
   6  14  11        1.60       -6.78     23.24 o 
   7  14  11       70.60       29.80     32.40 o 
   8  14  11       21.36       22.13     24.75 o 
 -12  15  11        0.78       62.18     36.49 o 
 -11  15  11        8.89      -15.44     30.89 o 
 -10  15  11      120.82      104.11     42.17 o 
  -9  15  11        6.16       35.37     35.03 o 
  -8  15  11      507.00      494.96     60.57 o 
  -7  15  11      346.24      210.28     78.43 o 
  -6  15  11      295.31      230.70     45.87 o 
  -5  15  11      446.41      449.50     55.62 o 
  -4  15  11       10.77       -8.37     66.26 o 
  -3  15  11      110.37      170.26     52.99 o 
  -2  15  11      280.04      304.15     56.39 o 
  -1  15  11      447.10      619.04     62.23 o 
   0  15  11      891.82      896.45     72.25 o 
   1  15  11       72.17      106.29     37.59 o 
   2  15  11        1.55        6.45     28.81 o 
   3  15  11       26.68       42.72     33.03 o 
   4  15  11       38.92       30.75     23.07 o 
   5  15  11       27.38       68.47     26.34 o 
   6  15  11       27.48       21.74     30.63 o 
   7  15  11       26.14       -3.70     27.57 o 
 -12  16  11        1.15       33.45     44.87 o 
 -11  16  11      316.18      277.48     59.20 o 
 -10  16  11        0.03       17.71     36.60 o 
  -9  16  11      284.20      278.46     51.69 o 
  -8  16  11      211.52      226.06     60.90 o 
  -7  16  11      292.35      184.69     44.58 o 
  -6  16  11      154.53      181.03     43.64 o 
  -5  16  11     1132.26     1017.52     77.59 o 
  -4  16  11        0.35        4.57     33.33 o 
  -3  16  11      624.28      701.49     67.55 o 
  -2  16  11      806.58      953.52     74.73 o 
  -1  16  11       93.75      144.65     40.93 o 
   0  16  11      239.13      249.63    115.29 o 
   1  16  11      117.52       88.65     38.73 o 
   2  16  11      998.79     1058.78     78.51 o 
   3  16  11       44.39       48.96     28.50 o 
   4  16  11       16.20       -9.42     18.84 o 
   5  16  11        0.52      -10.63     21.26 o 
   6  16  11       59.11       70.90     56.84 o 
   7  16  11       71.05       89.11     37.79 o 
 -11  17  11       32.42       15.51     32.59 o 
 -10  17  11        2.54       14.55     72.87 o 
  -9  17  11      112.38      131.38     42.50 o 
  -8  17  11      554.38      525.03     63.39 o 
  -7  17  11     1057.56     1108.20    107.68 o 
  -6  17  11       80.44       85.82     39.43 o 
  -5  17  11      843.30      838.07    147.59 o 
  -4  17  11      106.28       75.32     39.92 o 
  -3  17  11      248.75      216.01     46.24 o 
  -2  17  11       11.65        1.66     33.85 o 
  -1  17  11        6.34       34.40     34.38 o 
   0  17  11        0.73      -19.18     45.12 o 
   1  17  11       40.22       93.74     38.79 o 
   2  17  11       51.52       34.78     34.58 o 
   3  17  11      113.64      153.88     31.95 o 
   4  17  11        1.59       25.78     27.30 o 
   5  17  11        9.80        9.17     23.47 o 
   6  17  11        5.86       48.34     68.01 o 
 -10  18  11      103.26       57.91     75.37 o 
  -9  18  11       21.64       24.14     35.14 o 
  -8  18  11      114.13       72.84     43.20 o 
  -7  18  11      533.68      463.35    210.64 o 
  -6  18  11        5.60       50.98     39.25 o 
  -5  18  11      102.12      137.43     40.45 o 
  -4  18  11       23.62       37.21     41.77 o 
  -3  18  11       25.76       22.52     36.07 o 
  -2  18  11        5.97       44.07     36.31 o 
  -1  18  11        8.69       12.28     31.53 o 
   0  18  11      278.47      267.28     50.63 o 
   1  18  11        6.56        3.28     34.92 o 
   2  18  11      259.11      262.08     39.08 o 
   3  18  11        7.33       28.43     23.91 o 
   4  18  11      240.11      247.24     37.01 o 
   5  18  11       68.15       91.29     45.32 o 
  -9  19  11        0.42      -15.47     30.94 o 
  -8  19  11       10.40       49.20     38.62 o 
  -7  19  11        0.85       35.24     38.47 o 
  -6  19  11      413.46      601.82    139.18 o 
  -5  19  11        1.24       65.57     37.43 o 
  -4  19  11       33.40       82.70     39.85 o 
  -3  19  11        2.52       37.58     53.89 o 
  -2  19  11        0.23       11.87     60.35 o 
  -1  19  11       43.00       12.74     36.00 o 
   0  19  11        0.16      -17.04     38.96 o 
   1  19  11       56.91       49.38     26.38 o 
   2  19  11        0.26       34.70     26.15 o 
   3  19  11        4.02      -14.00     28.00 o 
   4  19  11        4.49      -17.97     35.93 o 
  -8  20  11       12.74       75.35     58.09 o 
  -7  20  11       48.64      110.14     44.05 o 
  -6  20  11       64.21       -7.53     62.35 o 
  -5  20  11      419.12      459.30     64.27 o 
  -4  20  11       34.63        6.08     40.80 o 
  -3  20  11      544.60      495.48     65.85 o 
  -2  20  11       38.92       33.11     36.56 o 
  -1  20  11        1.26       15.92     33.00 o 
   0  20  11        7.32        0.51     31.31 o 
   1  20  11      197.88      207.60     35.25 o 
   2  20  11        0.64       21.30     25.15 o 
   3  20  11       80.33      113.64     48.98 o 
  -6  21  11      142.08      200.91     52.44 o 
  -5  21  11       34.00      -17.28     34.56 o 
  -4  21  11      169.30      188.85     52.67 o 
  -3  21  11       43.58       15.42     61.35 o 
  -2  21  11       14.04       42.53     39.67 o 
  -1  21  11       49.51       42.43     42.15 o 
   0  21  11        5.62       28.87     24.85 o 
   1  21  11        1.21       33.83     24.74 o 
 -16   0  12      135.45      123.30     57.39 o 
 -15   0  12       69.51      132.62     61.80 o 
 -14   0  12      871.24      734.60    104.87 o 
 -13   0  12       67.24       31.45     43.07 o 
 -12   0  12        0.24      -19.18     38.36 o 
 -11   0  12      622.80      522.95     84.54 o 
 -10   0  12     4722.98     4339.97    158.01 o 
  -9   0  12     1431.62     1294.98     82.93 o 
  -8   0  12     2952.93     2757.33     99.78 o 
  -7   0  12        7.98       -8.44     22.46 o 
  -6   0  12      680.69      687.55     50.14 o 
  -5   0  12       32.05       40.62     24.28 o 
  -4   0  12      104.77      141.53     29.21 o 
  -3   0  12      784.92      818.22     52.54 o 
  -2   0  12       39.16       42.79     22.69 o 
  -1   0  12      257.96      265.65     35.10 o 
   0   0  12      317.62      301.02     36.50 o 
   1   0  12       15.08       -4.45     17.27 o 
   2   0  12      296.36      326.01     37.78 o 
   3   0  12      593.57      544.57     85.09 o 
   4   0  12      620.86      667.05     52.00 o 
   5   0  12      901.04      936.95     57.89 o 
   6   0  12        8.68       -3.12     17.03 o 
   7   0  12      130.74      113.45     24.43 o 
   8   0  12       33.33       40.77     30.65 o 
   9   0  12       32.03        8.71     28.65 o 
 -15   1  12       94.63       37.21     37.63 o 
 -14   1  12      134.90      206.74     69.46 o 
 -13   1  12       48.69       24.79     29.96 o 
 -12   1  12        3.46        4.15     29.00 o 
 -11   1  12       21.57       22.04     31.04 o 
 -10   1  12      771.69      703.43     83.71 o 
  -9   1  12     1440.86     1488.36     50.25 o 
  -8   1  12      212.99      230.95     30.78 o 
  -7   1  12      258.10      264.28     25.93 o 
  -6   1  12       43.39       46.95     21.60 o 
  -5   1  12        5.85      -14.72     29.45 o 
  -4   1  12      251.79      236.93     24.63 o 
  -3   1  12       11.37        6.91     14.58 o 
  -2   1  12      763.05      719.83     35.33 o 
  -1   1  12       37.43        8.37     15.92 o 
   0   1  12      167.11      180.82     21.57 o 
   1   1  12      111.59       84.77     24.95 o 
   2   1  12        8.72      -15.16     30.33 o 
   3   1  12      169.63      100.00     22.53 o 
   4   1  12       41.74       81.53     21.71 o 
   5   1  12      253.21      180.35     22.48 o 
   6   1  12      146.26      132.14     23.99 o 
   7   1  12        3.00        0.68     14.97 o 
   8   1  12       82.50      137.36     22.75 o 
   9   1  12        1.08       22.37     22.40 o 
  10   1  12        0.02       33.86     31.15 o 
 -15   2  12        4.38       23.47     52.94 o 
 -14   2  12        0.12       -6.00     29.68 o 
 -13   2  12        0.12       21.50     51.03 o 
 -12   2  12      268.43      232.35     45.27 o 
 -11   2  12       73.31       46.54     38.28 o 
 -10   2  12       49.92       64.99     18.51 o 
  -9   2  12     3888.43     3355.38     96.50 o 
  -8   2  12       57.22       47.64     16.99 o 
  -7   2  12     1390.36     1320.28     57.21 o 
  -6   2  12       11.44        4.23     15.23 o 
  -5   2  12     2134.00     2057.39     58.33 o 
  -4   2  12      722.62      707.97     35.41 o 
  -3   2  12       54.67       53.44     16.77 o 
  -2   2  12      942.49      940.06     39.54 o 
  -1   2  12      828.83      774.28     89.21 o 
   0   2  12        0.08       -1.24     23.76 o 
   1   2  12        1.75       19.40     18.14 o 
   2   2  12       13.42       20.47     18.15 o 
   3   2  12      384.13      426.47     50.94 o 
   4   2  12       33.90       12.23     22.29 o 
   5   2  12      129.33      150.79     25.22 o 
   6   2  12        2.74        7.45     17.46 o 
   7   2  12        6.47       25.05     19.39 o 
   8   2  12        4.24       15.44     19.40 o 
   9   2  12        1.65       21.18     21.18 o 
  10   2  12        5.25       29.85     32.45 o 
 -15   3  12       30.95       94.63     39.61 o 
 -14   3  12        4.66        7.06     38.51 o 
 -13   3  12       30.94       -0.63     28.08 o 
 -12   3  12       18.87       35.63     30.40 o 
 -11   3  12        0.16       22.66     20.85 o 
 -10   3  12       46.54       25.73     17.33 o 
  -9   3  12       36.54       44.39     19.71 o 
  -8   3  12       75.26       93.74     19.39 o 
  -7   3  12      522.07      554.92     33.28 o 
  -6   3  12      836.82      752.80     37.11 o 
  -5   3  12       12.17        5.40     14.98 o 
  -4   3  12      527.85      523.98     31.55 o 
  -3   3  12      167.26      236.22     29.74 o 
  -2   3  12      130.16      184.78     27.64 o 
  -1   3  12        0.33       19.57     19.33 o 
   0   3  12      127.95      169.37     26.94 o 
   1   3  12       43.09       29.85     18.32 o 
   2   3  12      361.87      362.72     41.87 o 
   3   3  12       16.29       -9.65     19.30 o 
   4   3  12      185.82      231.56     35.54 o 
   5   3  12       87.03       43.79     20.50 o 
   6   3  12       59.31       79.31     23.63 o 
   7   3  12       82.75       63.18     22.92 o 
   8   3  12       18.13       33.17     22.67 o 
   9   3  12       47.56       82.45     25.63 o 
  10   3  12        1.89        6.41     24.08 o 
 -15   4  12       54.47      148.72     44.83 o 
 -14   4  12        2.76       43.98     66.06 o 
 -13   4  12        6.78       -4.17     34.21 o 
 -12   4  12       34.02       36.59     31.67 o 
 -11   4  12      162.69      174.07     29.36 o 
 -10   4  12      274.40      245.36     32.90 o 
  -9   4  12      133.21      113.65     20.77 o 
  -8   4  12      665.08      576.87     33.70 o 
  -7   4  12      717.47      665.24     48.85 o 
  -6   4  12      822.25      822.47     38.16 o 
  -5   4  12     2260.40     2225.36     61.74 o 
  -4   4  12     1406.06     1336.20     67.51 o 
  -3   4  12      916.80      849.98     44.77 o 
  -2   4  12     1000.41     1106.74     64.65 o 
  -1   4  12     1686.71     1590.91     57.88 o 
   0   4  12        0.02       -7.09     19.94 o 
   1   4  12      571.01      491.85     47.52 o 
   2   4  12     1159.94     1014.12     62.57 o 
   3   4  12       94.80      120.20     30.34 o 
   4   4  12       36.61       77.91     28.21 o 
   5   4  12       11.87        9.42     28.76 o 
   6   4  12       59.47       38.92     20.76 o 
   7   4  12        6.19        4.12     20.63 o 
   8   4  12       59.76       94.36     24.18 o 
   9   4  12       37.39       49.41     24.23 o 
  10   4  12        6.23       57.29     26.84 o 
 -15   5  12        0.01       11.72     33.86 o 
 -14   5  12      591.91      712.17     72.66 o 
 -13   5  12      165.01      205.94     75.82 o 
 -12   5  12      133.35      196.30     52.59 o 
 -11   5  12      204.12      218.07     31.47 o 
 -10   5  12      629.36      536.44     57.97 o 
  -9   5  12      875.29      893.96     40.66 o 
  -8   5  12       15.40       46.20     18.37 o 
  -7   5  12      244.31      160.78     38.54 o 
  -6   5  12      231.24      188.15     23.53 o 
  -5   5  12      476.25      457.51     40.29 o 
  -4   5  12       32.61       38.03     22.17 o 
  -3   5  12       11.06        5.82     19.04 o 
  -2   5  12     2066.23     2024.39     86.64 o 
  -1   5  12      158.07      135.59     38.96 o 
   0   5  12      356.02      307.85     40.13 o 
   1   5  12        0.64       41.20     24.84 o 
   2   5  12      124.29       85.16     28.50 o 
   3   5  12      383.69      483.10     47.73 o 
   4   5  12        7.58       25.21     24.85 o 
   5   5  12       10.84        1.22     22.88 o 
   6   5  12       88.44      116.38     27.29 o 
   7   5  12       89.80       57.86     21.93 o 
   8   5  12        1.35       -9.44     18.88 o 
   9   5  12       24.96        6.14     30.19 o 
  10   5  12        5.25       18.27     45.05 o 
 -15   6  12      411.58      417.59     60.40 o 
 -14   6  12       20.46      -14.95     29.89 o 
 -13   6  12      183.44      174.42     42.40 o 
 -12   6  12       89.64      168.67     41.88 o 
 -11   6  12        3.47       27.95     45.47 o 
 -10   6  12       88.28       93.33     25.89 o 
  -9   6  12        2.26       11.68     21.87 o 
  -8   6  12      773.89      701.26     37.76 o 
  -7   6  12       61.41       31.20     10.03 o 
  -6   6  12       20.04       13.11     20.23 o 
  -5   6  12     6920.29     6626.04    153.42 o 
  -4   6  12     1696.64     1639.63     78.15 o 
  -3   6  12     1205.22     1111.87     65.08 o 
  -2   6  12      535.46      506.92     64.25 o 
  -1   6  12      925.83      955.99    145.54 o 
   0   6  12       66.25       89.29     30.81 o 
   1   6  12       54.76       42.30     52.18 o 
   2   6  12        3.84       -1.19     24.40 o 
   3   6  12        4.25       17.88     23.23 o 
   4   6  12       50.76       41.71     26.14 o 
   5   6  12      102.72      109.80     31.98 o 
   6   6  12       14.38       15.66     23.15 o 
   7   6  12       30.64       42.22     35.19 o 
   8   6  12       26.93        4.38     20.85 o 
   9   6  12       24.36       -3.43     29.25 o 
  10   6  12       13.01       39.18     26.33 o 
 -15   7  12       29.65       86.33     36.03 o 
 -14   7  12      149.66      230.75     68.26 o 
 -13   7  12       58.68       50.41     35.32 o 
 -12   7  12      457.33      517.48     44.59 o 
 -11   7  12        0.19        1.86     19.23 o 
 -10   7  12        6.20       10.59     30.33 o 
  -9   7  12      475.45      439.58     31.42 o 
  -8   7  12      731.44      675.68     36.43 o 
  -7   7  12       29.25       23.07     19.82 o 
  -6   7  12      227.53      177.35     80.33 o 
  -5   7  12      920.01     1015.12     66.22 o 
  -4   7  12     1343.05     1444.03     75.91 o 
  -3   7  12      433.99      403.78     92.65 o 
  -2   7  12      595.75      629.47     66.56 o 
  -1   7  12     1322.68     1379.59    105.42 o 
   0   7  12      693.04      848.15     60.79 o 
   1   7  12      263.09      320.74     45.82 o 
   2   7  12      982.59     1140.48     69.77 o 
   3   7  12        1.15        0.07     23.37 o 
   4   7  12        0.37       29.24     26.40 o 
   5   7  12      112.33      150.03     47.48 o 
   6   7  12        3.72        0.44     20.28 o 
   7   7  12       20.52        0.66     20.89 o 
   8   7  12        1.88       12.97     21.40 o 
   9   7  12       46.15       37.55     26.31 o 
  10   7  12       14.77       18.96     34.58 o 
 -14   8  12       21.47       36.31     32.55 o 
 -13   8  12      233.71      241.61     46.66 o 
 -12   8  12       67.97       40.09     37.91 o 
 -11   8  12      144.72      147.19     35.21 o 
 -10   8  12      370.45      408.15     40.97 o 
  -9   8  12     1046.31     1083.38     57.04 o 
  -8   8  12      281.98      274.63     44.49 o 
  -7   8  12        5.74       11.12     47.23 o 
  -6   8  12      304.31      346.34     47.15 o 
  -5   8  12      102.19      100.44     34.50 o 
  -4   8  12      504.17      619.84     57.10 o 
  -3   8  12      606.74      561.76     70.77 o 
  -2   8  12      535.09      586.48     53.65 o 
  -1   8  12      371.69      402.70     46.74 o 
   0   8  12     1003.96      872.06     62.31 o 
   1   8  12      275.71      222.68     38.33 o 
   2   8  12        0.75       -9.40     22.69 o 
   3   8  12      135.54      182.22     37.39 o 
   4   8  12        9.52       14.33     25.92 o 
   5   8  12      188.56      185.46     38.61 o 
   6   8  12       15.29       -4.52     20.89 o 
   7   8  12       43.67       17.66     23.11 o 
   8   8  12       39.91       64.82     25.89 o 
   9   8  12       54.43       25.20     37.32 o 
 -14   9  12        7.03        0.78     27.86 o 
 -13   9  12      123.12      114.50     40.59 o 
 -12   9  12       52.97       34.27     17.33 o 
 -11   9  12        7.85       -9.03     20.99 o 
 -10   9  12       26.17      -14.84     43.97 o 
  -9   9  12      281.38      372.64     80.53 o 
  -8   9  12     1190.66     1242.60     76.07 o 
  -7   9  12      311.78      254.13     44.96 o 
  -6   9  12      771.94      633.81     57.70 o 
  -5   9  12      124.87      145.78     55.19 o 
  -4   9  12      195.14      129.80     36.12 o 
  -3   9  12     2772.96     3054.64    128.96 o 
  -2   9  12      894.10      836.13     62.58 o 
  -1   9  12       63.24       34.29     29.00 o 
   0   9  12       81.09       62.69     41.42 o 
   1   9  12      446.29      460.40     51.19 o 
   2   9  12       15.79        8.81     41.77 o 
   3   9  12      328.62      305.06     44.21 o 
   4   9  12      131.01      224.60     40.49 o 
   5   9  12        0.16       28.66     27.77 o 
   6   9  12       16.53       -5.44     21.91 o 
   7   9  12        6.21      -16.31     32.62 o 
   8   9  12       29.90       63.70     25.23 o 
   9   9  12       31.56       74.71     27.85 o 
 -14  10  12       49.51       86.14     61.80 o 
 -13  10  12       10.73       86.44     59.20 o 
 -12  10  12      519.61      593.75     67.11 o 
 -11  10  12        0.23       -1.01     50.68 o 
 -10  10  12       32.46       32.44     32.57 o 
  -9  10  12       14.06       22.63     50.48 o 
  -8  10  12      223.27      264.55     95.10 o 
  -7  10  12      318.78      200.73     93.55 o 
  -6  10  12     1818.52     2012.04     95.16 o 
  -5  10  12        3.39        4.89     27.57 o 
  -4  10  12      120.03      200.84     39.63 o 
  -3  10  12      120.82      138.51     35.41 o 
  -2  10  12       27.96       26.93     29.75 o 
  -1  10  12       31.30       54.52     30.66 o 
   0  10  12       13.27        8.16     27.65 o 
   1  10  12       29.49       -9.34     27.68 o 
   2  10  12      115.87      170.52     36.50 o 
   3  10  12      530.45      578.48     56.79 o 
   4  10  12       86.05       54.81     30.92 o 
   5  10  12       38.10       37.45     28.63 o 
   6  10  12       92.44       57.68     30.60 o 
   7  10  12       82.16       96.54     28.74 o 
   8  10  12       14.29       -1.16     21.83 o 
   9  10  12       25.46       28.74     24.86 o 
 -14  11  12      172.11      251.01     76.02 o 
 -13  11  12       33.14       69.51     55.79 o 
 -12  11  12      212.76      311.86     49.98 o 
 -11  11  12       38.54       52.81     64.20 o 
 -10  11  12       91.28      127.41     38.31 o 
  -9  11  12      239.40      246.31     46.25 o 
  -8  11  12        1.24       21.43     32.86 o 
  -7  11  12       36.37       50.66     34.35 o 
  -6  11  12       24.33      -16.84     67.96 o 
  -5  11  12        2.47       33.31     55.44 o 
  -4  11  12        8.87       10.28     33.15 o 
  -3  11  12      290.06      282.32     46.04 o 
  -2  11  12      285.75      186.97     40.66 o 
  -1  11  12      586.87      515.74     54.08 o 
   0  11  12      227.50      181.75     49.68 o 
   1  11  12     1105.04     1228.88     75.75 o 
   2  11  12        0.23        4.84     24.89 o 
   3  11  12      479.31      486.21     53.03 o 
   4  11  12      153.90       99.35     61.50 o 
   5  11  12       86.31       98.16     34.39 o 
   6  11  12       18.18       25.05     21.17 o 
   7  11  12       18.79       31.44     21.99 o 
   8  11  12        5.10      -11.69     23.39 o 
 -13  12  12      188.11      251.41     78.73 o 
 -12  12  12       73.30      101.73     40.18 o 
 -11  12  12      182.08      161.53     41.25 o 
 -10  12  12        5.43       37.07     33.07 o 
  -9  12  12       87.26       94.05     39.33 o 
  -8  12  12        4.89       -2.84     32.76 o 
  -7  12  12       84.43       59.09     36.03 o 
  -6  12  12     1904.92     1940.56    209.54 o 
  -5  12  12        1.55       55.73     35.12 o 
  -4  12  12      780.68      755.39     84.74 o 
  -3  12  12        0.75      -11.72     28.31 o 
  -2  12  12       25.27       34.01     31.70 o 
  -1  12  12     2090.44     2125.16    160.46 o 
   0  12  12       72.69       51.98     33.19 o 
   1  12  12      358.02      391.40     49.89 o 
   2  12  12      458.31      411.35     51.98 o 
   3  12  12      106.92       84.63     34.74 o 
   4  12  12      107.80       56.48     33.14 o 
   5  12  12       65.18       44.08     40.27 o 
   6  12  12        2.24       19.02     22.15 o 
   7  12  12       55.14       17.12     26.28 o 
   8  12  12       14.87       14.26     27.74 o 
 -13  13  12       73.29      215.85     71.52 o 
 -12  13  12      122.61      184.44     56.64 o 
 -11  13  12      235.84      316.95     51.89 o 
 -10  13  12       22.45       25.11     34.28 o 
  -9  13  12        0.03       28.13     42.87 o 
  -8  13  12       87.48       94.97     37.63 o 
  -7  13  12       78.11       82.06     38.09 o 
  -6  13  12       61.03       37.82     31.46 o 
  -5  13  12        8.15       78.64     52.89 o 
  -4  13  12        5.88       -9.12     29.11 o 
  -3  13  12       37.28       46.85     34.85 o 
  -2  13  12      372.97      355.26     50.80 o 
  -1  13  12      636.73      719.54    115.24 o 
   0  13  12       99.90      117.75     38.34 o 
   1  13  12      173.20      226.90     44.26 o 
   2  13  12       86.75       66.85     35.08 o 
   3  13  12      134.57      101.76     35.75 o 
   4  13  12      203.19      236.74     43.73 o 
   5  13  12        5.58      -14.19     28.37 o 
   6  13  12        2.92        2.52     45.47 o 
   7  13  12        0.41       20.60     30.37 o 
 -12  14  12       66.66       81.25     49.23 o 
 -11  14  12     1139.55     1307.23     89.78 o 
 -10  14  12        0.16      -15.65     31.30 o 
  -9  14  12      165.03      189.76     45.58 o 
  -8  14  12        0.01      -14.41     30.14 o 
  -7  14  12        1.43      -21.76     43.52 o 
  -6  14  12       15.58       27.69     53.89 o 
  -5  14  12      495.25      318.75     51.97 o 
  -4  14  12      134.78       60.46     53.24 o 
  -3  14  12        3.22       14.33     33.75 o 
  -2  14  12      270.89      256.31     45.35 o 
  -1  14  12      598.01      608.64     62.28 o 
   0  14  12       30.19       -5.76     30.55 o 
   1  14  12      672.47      711.63     66.30 o 
   2  14  12      368.95      344.22     60.50 o 
   3  14  12       37.95        3.34     32.07 o 
   4  14  12        1.87      -14.13     31.28 o 
   5  14  12        1.37       -2.25     20.99 o 
   6  14  12        0.17       19.93     28.63 o 
   7  14  12        1.45       16.37     30.36 o 
 -11  15  12      485.72      478.78     76.02 o 
 -10  15  12      456.71      533.02    113.08 o 
  -9  15  12        5.09      -14.36     31.62 o 
  -8  15  12      251.87      379.66    121.70 o 
  -7  15  12      578.25      456.07    215.20 o 
  -6  15  12       26.56       73.20     39.52 o 
  -5  15  12      699.27      779.37     72.03 o 
  -4  15  12      498.32      580.53     63.16 o 
  -3  15  12        0.61        3.71     40.52 o 
  -2  15  12      266.93      320.05     67.71 o 
  -1  15  12       66.57       76.42     39.12 o 
   0  15  12       31.22       43.68     50.63 o 
   1  15  12       24.23       54.22     37.15 o 
   2  15  12      455.21      369.54    124.35 o 
   3  15  12      180.05      241.99     46.11 o 
   4  15  12       93.98       63.45     26.45 o 
   5  15  12        8.17        4.33     23.61 o 
   6  15  12       65.69       74.52     46.13 o 
 -11  16  12       65.11       15.40     36.07 o 
 -10  16  12        5.55       14.77     34.75 o 
  -9  16  12        4.56       64.11     38.22 o 
  -8  16  12       84.35      141.69     46.44 o 
  -7  16  12       14.17       19.11     34.30 o 
  -6  16  12      689.60      710.01     71.02 o 
  -5  16  12      245.40      195.53     48.98 o 
  -4  16  12       64.92       76.98     39.49 o 
  -3  16  12       13.66      -19.18     38.36 o 
  -2  16  12       35.23       45.60     70.82 o 
  -1  16  12        1.64      -12.74     38.26 o 
   0  16  12       91.13      113.39     41.58 o 
   1  16  12      579.28      421.74    100.96 o 
   2  16  12       33.28        5.46     34.67 o 
   3  16  12       28.63       27.02     36.66 o 
   4  16  12        0.90       -9.76     19.52 o 
   5  16  12        0.21       -3.61     21.16 o 
   6  16  12      143.67       84.77     46.73 o 
 -10  17  12       16.11       46.44     40.82 o 
  -9  17  12      385.37      485.75    170.83 o 
  -8  17  12      221.67      234.09     50.10 o 
  -7  17  12      135.46      103.06     48.83 o 
  -6  17  12      108.02       97.00     44.45 o 
  -5  17  12       13.76       39.89     36.58 o 
  -4  17  12       37.39       -6.35     73.32 o 
  -3  17  12       84.70      103.14     41.53 o 
  -2  17  12      378.96      373.69     56.85 o 
  -1  17  12       10.25       43.95     36.58 o 
   0  17  12       10.52       10.52     33.11 o 
   1  17  12      214.24      169.72     44.26 o 
   2  17  12        5.73      -22.36     52.89 o 
   3  17  12       56.00       44.39     45.28 o 
   4  17  12       72.49      106.85     59.83 o 
   5  17  12      133.66      114.51     37.05 o 
  -9  18  12       29.38        6.20     34.63 o 
  -8  18  12       29.91       42.26     36.87 o 
  -7  18  12       35.42       83.76     49.58 o 
  -6  18  12       62.03       40.63     44.32 o 
  -5  18  12      310.78      323.79     53.60 o 
  -4  18  12        7.33       -1.85     34.90 o 
  -3  18  12        1.56        3.98     36.19 o 
  -2  18  12        1.14      -17.63     35.26 o 
  -1  18  12       90.14       53.84     39.75 o 
   0  18  12      110.17       83.57     72.22 o 
   1  18  12       23.09       32.91     37.57 o 
   2  18  12        7.09        7.62     24.35 o 
   3  18  12        7.33       19.92     25.15 o 
   4  18  12       12.80       36.40     24.39 o 
  -8  19  12       82.37        6.28     77.73 o 
  -7  19  12       39.49       42.83     89.90 o 
  -6  19  12       18.16      -16.18     32.36 o 
  -5  19  12        4.51        2.18     52.69 o 
  -4  19  12       49.73       70.28     42.82 o 
  -3  19  12        1.80      -17.83     35.65 o 
  -2  19  12       32.58       23.50     36.66 o 
  -1  19  12        2.05       -5.24     35.07 o 
   0  19  12       10.92      -16.78     33.55 o 
   1  19  12        1.89       34.23     24.50 o 
   2  19  12      176.56      234.33     37.94 o 
   3  19  12        2.34      -13.23     26.45 o 
  -6  20  12        2.07       19.18     46.53 o 
  -5  20  12       26.07       -2.38     43.27 o 
  -4  20  12        0.04      -20.35     73.72 o 
  -3  20  12       14.52        7.79     47.38 o 
  -2  20  12      113.15       59.82     41.55 o 
  -1  20  12        0.44      -17.56     35.11 o 
   0  20  12        2.12       62.67     27.90 o 
   1  20  12        3.90      -12.83     52.98 o 
 -15   1  13      190.25      160.90     43.98 o 
 -14   1  13       73.33       29.54     32.95 o 
 -13   1  13       11.36        9.48     43.12 o 
 -12   1  13      138.06      168.77     46.98 o 
 -11   1  13       22.04       87.70     38.56 o 
 -10   1  13      229.45      206.62     25.62 o 
  -9   1  13      330.79      381.94     37.20 o 
  -8   1  13       33.30       42.94     18.69 o 
  -7   1  13     2995.16     2850.81     74.00 o 
  -6   1  13        3.94       16.06     16.87 o 
  -5   1  13       57.51       38.28     18.17 o 
  -4   1  13      152.33      150.81     22.19 o 
  -3   1  13       30.68       35.42     17.91 o 
  -2   1  13      236.28      283.84     31.19 o 
  -1   1  13      235.91      252.63     30.03 o 
   0   1  13        5.76       -1.59     17.15 o 
   1   1  13      285.67      313.23     38.62 o 
   2   1  13        5.91       -2.90     14.63 o 
   3   1  13       65.00       28.93     17.69 o 
   4   1  13        3.67        7.86     16.22 o 
   5   1  13       16.62       46.48     20.80 o 
   6   1  13        9.23       15.26     19.39 o 
   7   1  13        4.18       33.98     22.69 o 
   8   1  13        4.43       39.79     34.36 o 
   9   1  13        5.78       75.32     35.56 o 
 -15   2  13       40.69       57.31     52.74 o 
 -14   2  13        1.59       23.86     30.79 o 
 -13   2  13      212.71      242.53     86.69 o 
 -12   2  13      341.24      341.36     52.01 o 
 -11   2  13        7.16       45.09     24.15 o 
 -10   2  13      336.17      376.68     30.68 o 
  -9   2  13       16.18       20.92     22.32 o 
  -8   2  13      694.96      594.19     35.26 o 
  -7   2  13     1818.97     1829.83     57.01 o 
  -6   2  13        8.57       -7.45     14.90 o 
  -5   2  13      243.95      207.64     25.34 o 
  -4   2  13      668.45      668.26     48.85 o 
  -3   2  13      268.24      247.26     26.66 o 
  -2   2  13      269.26      238.42     25.14 o 
  -1   2  13      113.63       91.52     19.04 o 
   0   2  13      605.19      525.70     38.39 o 
   1   2  13      167.54      147.82     32.25 o 
   2   2  13       27.03       -4.65     24.54 o 
   3   2  13      631.57      611.89     87.99 o 
   4   2  13       50.87       32.25     33.40 o 
   5   2  13      236.06      224.30     38.92 o 
   6   2  13        2.37       -0.09     24.59 o 
   7   2  13        0.02      -15.46     30.92 o 
   8   2  13        1.32       50.74     26.85 o 
   9   2  13       15.83       44.30     25.51 o 
 -15   3  13      144.56      235.37    103.62 o 
 -14   3  13        8.77      -32.65     65.31 o 
 -13   3  13        0.04       66.56     34.89 o 
 -12   3  13      170.19      139.95     38.15 o 
 -11   3  13      474.56      534.84     43.87 o 
 -10   3  13       56.46       34.94     18.81 o 
  -9   3  13      834.54      887.21     44.48 o 
  -8   3  13     1070.07      964.60     55.31 o 
  -7   3  13      738.79      778.88     39.14 o 
  -6   3  13      204.29      237.40     26.12 o 
  -5   3  13      216.86      219.34     24.53 o 
  -4   3  13      995.76     1056.13     48.89 o 
  -3   3  13     2395.92     2294.23     64.18 o 
  -2   3  13       41.78       13.93     20.50 o 
  -1   3  13      250.44      250.81     37.74 o 
   0   3  13      557.50      517.03     47.93 o 
   1   3  13      864.24      811.51     57.64 o 
   2   3  13      107.61       64.28     41.27 o 
   3   3  13        0.63       36.45     25.02 o 
   4   3  13        2.37        9.33     31.60 o 
   5   3  13      131.90      136.76     61.30 o 
   6   3  13       62.76       32.57     48.23 o 
   7   3  13        2.76       28.03     21.07 o 
   8   3  13       11.92       53.92     24.53 o 
   9   3  13       18.51       -4.81     29.25 o 
 -15   4  13       97.02      112.97     63.15 o 
 -14   4  13       35.68       63.16     36.31 o 
 -13   4  13      171.15      139.36     68.21 o 
 -12   4  13      269.18      301.50     51.89 o 
 -11   4  13        3.13       25.77     23.17 o 
 -10   4  13        4.76       -8.71     17.42 o 
  -9   4  13        0.06       -7.74     15.49 o 
  -8   4  13      869.51      807.03     82.78 o 
  -7   4  13      497.68      493.60     32.98 o 
  -6   4  13       99.34       98.53     20.55 o 
  -5   4  13       58.22       79.82     18.91 o 
  -4   4  13      230.73      262.08     35.78 o 
  -3   4  13      802.64      848.75     63.95 o 
  -2   4  13      278.21      266.17     67.31 o 
  -1   4  13        5.49        6.84     24.54 o 
   0   4  13     1301.89     1243.42    101.67 o 
   1   4  13       44.09       28.51     30.85 o 
   2   4  13       78.75       31.41     26.62 o 
   3   4  13       56.44       22.80     27.65 o 
   4   4  13        0.99      -15.60     31.20 o 
   5   4  13       24.78       19.36     25.88 o 
   6   4  13        7.13        2.54     23.59 o 
   7   4  13        8.49       36.23     23.60 o 
   8   4  13       19.90      -10.89     32.30 o 
   9   4  13       26.70       76.73     34.02 o 
 -15   5  13       35.00       43.88     35.30 o 
 -14   5  13        0.02       33.85     31.63 o 
 -13   5  13      188.54      277.09     49.76 o 
 -12   5  13      148.38       98.31     39.09 o 
 -11   5  13      534.53      561.08     45.50 o 
 -10   5  13       40.55       18.67     22.90 o 
  -9   5  13       47.85       51.70     19.45 o 
  -8   5  13       49.04       52.82     17.26 o 
  -7   5  13      203.70      241.66     25.41 o 
  -6   5  13     2080.33     2142.10     62.75 o 
  -5   5  13     1435.14     1403.16     58.03 o 
  -4   5  13     1909.01     1968.08     88.31 o 
  -3   5  13      741.05      741.64     57.42 o 
  -2   5  13       58.42       46.93     29.17 o 
  -1   5  13      207.28      135.17     35.22 o 
   0   5  13      415.43      399.00     46.11 o 
   1   5  13      151.35      197.14     35.13 o 
   2   5  13       18.80       40.60     26.03 o 
   3   5  13        0.20      -11.98     23.96 o 
   4   5  13       92.42      102.81     31.57 o 
   5   5  13       11.50        6.25     25.24 o 
   6   5  13        1.38       12.93     26.21 o 
   7   5  13        1.26        8.56     23.36 o 
   8   5  13       17.21       14.42     36.19 o 
   9   5  13        5.10       25.25     23.76 o 
 -14   6  13        3.88       27.12     31.39 o 
 -13   6  13       86.63      115.09     39.92 o 
 -12   6  13      406.52      365.76     85.44 o 
 -11   6  13      679.07      662.33     66.10 o 
 -10   6  13      783.09      833.48     83.07 o 
  -9   6  13      200.86      223.25     36.40 o 
  -8   6  13     2287.59     2182.12    118.14 o 
  -7   6  13       11.62       -5.75     14.88 o 
  -6   6  13        5.18       13.03     26.24 o 
  -5   6  13       36.11       32.19     33.70 o 
  -4   6  13      372.10      394.47     47.05 o 
  -3   6  13      914.54      870.67     64.01 o 
  -2   6  13      315.85      302.42     42.91 o 
  -1   6  13     2082.40     1907.96    138.38 o 
   0   6  13      800.62      748.37     58.07 o 
   1   6  13       32.44       42.93     29.15 o 
   2   6  13        3.06       27.77     27.76 o 
   3   6  13       20.47      -12.04     24.09 o 
   4   6  13       10.38       -9.10     23.94 o 
   5   6  13       44.70       19.68     26.96 o 
   6   6  13       44.82       34.09     29.28 o 
   7   6  13        0.62       -9.42     18.83 o 
   8   6  13        3.48        4.87     23.55 o 
   9   6  13        0.20      -12.59     25.17 o 
 -14   7  13       77.38      150.60     41.18 o 
 -13   7  13      270.02      363.48     69.66 o 
 -12   7  13       74.19       85.00     26.50 o 
 -11   7  13      347.48      407.27     45.78 o 
 -10   7  13       68.22      100.57     32.02 o 
  -9   7  13        3.32       -7.57     28.74 o 
  -8   7  13        2.95       16.99     18.67 o 
  -7   7  13      474.54      508.63     39.88 o 
  -6   7  13       22.59       11.83     28.69 o 
  -5   7  13      686.07      629.27     56.76 o 
  -4   7  13        0.44       -9.85     24.83 o 
  -3   7  13       96.27      147.35     35.57 o 
  -2   7  13      444.10      506.15     51.89 o 
  -1   7  13      227.73      258.42     41.00 o 
   0   7  13      787.22      818.67     62.42 o 
   1   7  13      688.69      633.17     56.57 o 
   2   7  13       25.59       67.63     28.33 o 
   3   7  13      553.53      491.88     52.14 o 
   4   7  13      448.57      462.45     51.94 o 
   5   7  13        4.73        6.79     25.79 o 
   6   7  13        4.35       45.51     39.11 o 
   7   7  13       35.38       25.28     23.20 o 
   8   7  13        6.16       -0.39     23.44 o 
   9   7  13       45.83       51.67     32.06 o 
 -14   8  13      104.22      134.75     43.14 o 
 -13   8  13      201.35       83.36     39.78 o 
 -12   8  13        7.23       -7.59     15.18 o 
 -11   8  13      385.27      498.61     55.63 o 
 -10   8  13       32.79       11.26     30.26 o 
  -9   8  13        5.86       20.16     19.86 o 
  -8   8  13      757.02      672.18     72.65 o 
  -7   8  13     1381.61     1299.26    111.63 o 
  -6   8  13      584.51      561.30     56.94 o 
  -5   8  13     1424.88     1385.66     78.76 o 
  -4   8  13       15.08       38.66     32.56 o 
  -3   8  13     1920.21     1957.63     91.22 o 
  -2   8  13      649.78      584.00     56.05 o 
  -1   8  13     1518.36     1591.43    113.99 o 
   0   8  13      703.99      678.61     59.16 o 
   1   8  13      215.00      270.73     49.93 o 
   2   8  13      119.19      163.07     38.22 o 
   3   8  13      649.04      533.83     55.21 o 
   4   8  13      178.80      196.97     39.60 o 
   5   8  13      301.08      274.89     45.67 o 
   6   8  13        0.06        3.01     28.89 o 
   7   8  13        0.07       33.27     23.89 o 
   8   8  13       21.82       61.41     28.00 o 
 -14   9  13        1.89      177.89     71.52 o 
 -13   9  13        0.00       93.55     63.70 o 
 -12   9  13       90.35      112.75     52.39 o 
 -11   9  13       30.80       62.91     39.41 o 
 -10   9  13      266.75      221.57     44.95 o 
  -9   9  13       40.47       26.34     32.64 o 
  -8   9  13       43.15       12.51     30.29 o 
  -7   9  13      168.68      179.84     42.59 o 
  -6   9  13     1790.62     1711.34     87.49 o 
  -5   9  13        1.45      -14.14     28.28 o 
  -4   9  13      327.21      264.11     43.17 o 
  -3   9  13      409.22      408.69     51.65 o 
  -2   9  13       10.12       37.23     30.74 o 
  -1   9  13      858.80      890.21     68.06 o 
   0   9  13      147.67      157.87     36.54 o 
   1   9  13       24.69       67.37     33.01 o 
   2   9  13       56.30       34.20     30.42 o 
   3   9  13        9.76       37.69     30.58 o 
   4   9  13      210.83      188.91     40.35 o 
   5   9  13        0.18       -7.35     27.63 o 
   6   9  13      121.34       88.14     31.91 o 
   7   9  13       11.26       -0.74     27.22 o 
   8   9  13       46.58       28.04     38.20 o 
 -13  10  13       49.18       71.22     66.61 o 
 -12  10  13      118.01      190.57     54.14 o 
 -11  10  13       68.61       34.89     34.80 o 
 -10  10  13      155.12      219.47     44.74 o 
  -9  10  13        3.05       49.12     33.94 o 
  -8  10  13        1.11        6.69     40.22 o 
  -7  10  13        6.38       39.07     30.63 o 
  -6  10  13      201.05      208.69     41.61 o 
  -5  10  13       55.48       32.85     33.22 o 
  -4  10  13      348.45      335.83     71.67 o 
  -3  10  13      473.79      441.47    100.16 o 
  -2  10  13       95.83      124.98     36.96 o 
  -1  10  13        6.60       20.63     30.68 o 
   0  10  13     1267.81     1299.44    162.71 o 
   1  10  13     1771.60     1780.22     89.85 o 
   2  10  13      512.46      472.01     54.61 o 
   3  10  13      248.71      264.71     45.42 o 
   4  10  13       26.62       -1.03     27.87 o 
   5  10  13       32.31       37.70     44.62 o 
   6  10  13        2.32       22.71     29.46 o 
   7  10  13       67.39       96.30     38.45 o 
   8  10  13       15.29      -11.43     22.86 o 
 -13  11  13        3.73      105.67     57.79 o 
 -12  11  13      410.62      608.43     66.93 o 
 -11  11  13      305.33      364.04     54.95 o 
 -10  11  13       14.93       17.62     34.15 o 
  -9  11  13       41.70       90.67     35.85 o 
  -8  11  13      130.68      150.77     42.37 o 
  -7  11  13        0.00      -14.96     29.92 o 
  -6  11  13      387.80      311.43     77.58 o 
  -5  11  13      120.41      163.85     42.56 o 
  -4  11  13      925.92     1129.07     90.95 o 
  -3  11  13      903.49      736.89     72.92 o 
  -2  11  13      223.28      298.28     47.11 o 
  -1  11  13       28.66       72.26     34.48 o 
   0  11  13       29.44       48.87     29.37 o 
   1  11  13      115.04      106.96     38.68 o 
   2  11  13       11.76       24.64     29.33 o 
   3  11  13       63.27       58.14     33.16 o 
   4  11  13      106.47      134.15     76.12 o 
   5  11  13       18.77       30.67     40.72 o 
   6  11  13       78.74      112.80     37.74 o 
   7  11  13       24.56       20.19     44.67 o 
 -12  12  13       19.25       39.13     78.88 o 
 -11  12  13      144.25      142.57     45.94 o 
 -10  12  13        2.60       36.29     34.58 o 
  -9  12  13      274.68      266.61     49.82 o 
  -8  12  13        9.62      -10.43     32.51 o 
  -7  12  13      308.88      347.80     52.30 o 
  -6  12  13      296.59      268.17     75.37 o 
  -5  12  13       77.44       50.30     33.56 o 
  -4  12  13      236.10      234.71     58.90 o 
  -3  12  13        7.92        7.38     31.30 o 
  -2  12  13       10.28       23.04     44.87 o 
  -1  12  13       11.31       26.02     32.76 o 
   0  12  13      490.75      531.35     60.09 o 
   1  12  13      467.33      510.74     58.61 o 
   2  12  13       72.77       56.56     39.36 o 
   3  12  13        2.86      -13.94     27.89 o 
   4  12  13       32.64      -10.69     29.19 o 
   5  12  13      277.76      311.88     49.79 o 
   6  12  13        0.76        1.39     21.11 o 
   7  12  13       38.45       75.24     34.73 o 
 -12  13  13       67.22       89.98     73.72 o 
 -11  13  13      303.85      378.69     97.71 o 
 -10  13  13       27.24      -12.82     38.66 o 
  -9  13  13      296.42      264.63     61.45 o 
  -8  13  13       20.46       15.76     33.89 o 
  -7  13  13      134.40      164.69     43.39 o 
  -6  13  13       21.41        3.19     53.34 o 
  -5  13  13       54.12       63.67     37.49 o 
  -4  13  13        7.80       30.07     34.37 o 
  -3  13  13      597.84      669.54    143.68 o 
  -2  13  13      160.95      139.09     83.89 o 
  -1  13  13      652.57      627.71     64.95 o 
   0  13  13        6.74       24.55     34.41 o 
   1  13  13        3.62      -15.43     30.85 o 
   2  13  13      369.08      373.35     53.85 o 
   3  13  13      111.29      110.28     37.54 o 
   4  13  13        0.45       13.63     33.22 o 
   5  13  13       21.34        3.18     39.71 o 
   6  13  13      112.23      215.39     48.53 o 
 -11  14  13        1.96       81.64     39.69 o 
 -10  14  13       90.62       24.97     81.38 o 
  -9  14  13        3.72       -2.25     33.45 o 
  -8  14  13      448.68      601.49    105.07 o 
  -7  14  13      618.23      465.98    161.11 o 
  -6  14  13        0.86      -15.79     31.58 o 
  -5  14  13      731.11      688.66     70.05 o 
  -4  14  13       57.71       65.26     36.12 o 
  -3  14  13        1.54      -17.28     34.56 o 
  -2  14  13      249.20      282.31     49.45 o 
  -1  14  13       16.45       -5.07     32.22 o 
   0  14  13      807.19      760.52     69.38 o 
   1  14  13       74.96      107.46     37.00 o 
   2  14  13      130.32      160.14     42.95 o 
   3  14  13       58.70       73.27     43.32 o 
   4  14  13       10.75       50.15     36.97 o 
   5  14  13      121.35       63.64     50.32 o 
   6  14  13       12.11       60.46     56.69 o 
 -11  15  13      199.77      189.30     48.82 o 
 -10  15  13      108.29      181.58     47.76 o 
  -9  15  13        0.29       53.53     37.86 o 
  -8  15  13       65.96       83.29     37.89 o 
  -7  15  13       10.02      -16.03     32.07 o 
  -6  15  13       72.01       90.41     40.09 o 
  -5  15  13      126.19       82.21     42.65 o 
  -4  15  13      140.65      152.70     63.00 o 
  -3  15  13      248.82      212.80     84.79 o 
  -2  15  13        0.46      -31.97     70.36 o 
  -1  15  13        0.00       15.21     35.83 o 
   0  15  13        5.31       -4.22     32.37 o 
   1  15  13      138.51      146.52     42.22 o 
   2  15  13      164.86       97.57     43.41 o 
   3  15  13      273.95      212.53     47.71 o 
   4  15  13        3.47       -9.13     32.48 o 
   5  15  13        1.38      -10.90     21.80 o 
 -10  16  13      196.24      243.13     51.11 o 
  -9  16  13        4.90      -17.30     34.60 o 
  -8  16  13      298.82      340.83     98.96 o
[truncated: 61,602 more chars]
